# Supplementary material for: Identification of secondary metabolites containing a diketopiperazine core in extracts from myxobacterial strains with growth inhibition activity against a range of prey species
Source: Access Microbiol. 2023 Oct 5;5(10):000629.v4. doi: 10.1099/acmi.0.000629.v4 (PMC10634498; doi:10.1099/acmi.0.000629.v4)
Supplement: Supplementary material 1 [file acmi-5-629.v4-s001.xlsx]

## Sheet: CA010
Supplementary file S1: BGC regions identified in each genome by antiSMASH analysis. The most similar known cluster with percentage similarity is presented where it was available.
Type	Most similar known cluster	Similarity (%)
Lanthipeptide-class-ii
Lanthipeptide-class-ii, ladderane	Quartromicin A1	5
NRP-metallophore, NRPS	Myxochelin B / Myxochelin A	100
NRPS
NRPS
NRPS, T1PKS	Puwainaphycin A / Puwainaphycin B / Puwainaphycin C / Puwainaphycin D	40
NRPS, T1PKS
NRPS, T1PKS	Microsclerodermin	21
NRPS, T1PKS	Myxalamid / Myxalamid A / Myxalamid C / Myxalamid D	63
NRPS, T1PKS	Myxochromide A	100
NRPS-like	VEPE / AEPE / TG-1	100
NRPS-like
NRPS-like, T1PKS	Bengamide	38
RiPP-like
RRE-containing
T1PKS	Myxalamid / Myxalamid A / Myxalamid C / Myxalamid D	18
T1PKS, NRPS	Myxoprincomide-c506	100
T1PKS, NRPS	dkxanthene 530 / dkxanthene 556 / dkxanthene / dkxanthene 504 / dkxanthene 508 / dkxanthene 518 / dkxanthene 520 / dkxanthene 534 / dkxanthene 544 / dkxanthene 548 / dkxanthene 560 / dkxanthene 574 / dkxanthene 586	76
T3PKS	Alkylpyrone-407 / Alkylpyrone-393	52
Terpene	Geosmin	100
Terpene	Carotenoid	100
Thioamitides
Thiopeptide
TransAT-PKS, PKS-like, NRPS	Myxovirescin A1	78

## Sheet: AB022
Supplementary file S1: BGC regions identified in each genome by antiSMASH analysis. The most similar known cluster with percentage similarity is presented where it was available.
Type	Most similar known cluster	Similarity (%)
T1PKS	Myxalamid / Myxalamid A / Myxalamid C / Myxalamid D	18
Ladderane, Lanthipeptide-class-ii
Lanthipeptide-class-ii
NRP-metallophore, NRPS, T1PKS	Myxochelin B / Myxochelin A	100
NRPS
NRPS
NRPS, T1PKS
NRPS, T1PKS	Puwainaphycin A / Puwainaphycin B / Puwainaphycin C / Puwainaphycin D	40
NRPS, T1PKS	Myxoprincomide-c506	100
NRPS, T1PKS	Myxalamid / Myxalamid A / Myxalamid C / Myxalamid D	63
NRPS-like	VEPE / AEPE /TG-1	100
NRPS-like
RiPP-like
RRE-containing
T1PKS, NRPS	Myxochromide A	100
T1PKS, NRPS	dkxanthene 530 / dkxanthene 556 / dkxanthene / dkxanthene 504 / dkxanthene 508 / dkxanthene 518 / dkxanthene 520 / dkxanthene 534 / dkxanthene 544 / dkxanthene 548 / dkxanthene 560 / dkxanthene 574 / dkxanthene 586	76
T1PKS, NRPS-like	Bengamide	38
T3PKS	Alkylpyrone-407 / Alkylpyrone-393	52
Terpene	Carotenoid	100
Terpene	Geosmin	100
Thioamitides
Thiopeptide
TransAT-PKS, NRPS, PKS-like	Myxovirescin A1	78

## Sheet: DSM14696
Supplementary file S1: BGC regions identified in each genome by antiSMASH analysis. The most similar known cluster with percentage similarity is presented where it was available.
Type	Most similar known cluster	Similarity (%)
Lanthipeptide-class-i
Lanthipeptide-class-ii
Lanthipeptide-class-ii
LAP	Notonesomycin	5
NRP-metallophore, NRPS	Myxochelin A / Myxochelin B	83
NRPS	Vioprolide A / Vioprolide B / Vioprolide C / Vioprolide D	25
NRPS
NRPS
NRPS
NRPS
NRPS	Chloromyxamide	13
NRPS
NRPS
NRPS	Arylomycin	22
NRPS
NRPS
NRPS	Sinapigladioside	23
NRPS
NRPS
NRPS, Arylpolyene	APE Vf	35
NRPS, NRPS-like	Puwainaphycin F / minutissamide A / minutissamide B / minutissamide C / minutissamide D	30
NRPS, T1PKS	BE-43547A1 / BE-43547A2 / BE-43547B1 / BE-43547B2 / BE-43547B3 / BE-43547C1 / BE-43547C2	12
NRPS, T1PKS	Matlystatin A	11
NRPS, T1PKS	Nostopeptolide A1 / Nostopeptolide 1052	50
NRPS, T1PKS	Bacillomycin D	20
NRPS, T1PKS
NRPS, T1PKS	Rakicidin A / Rakicidin B	20
NRPS-like
NRPS-like	VEPE /AEPE /TG-1	100
Phenazine
RiPP-like
RiPP-like
RRE-containing
RRE-containing
T1PKS	Chloromyxamide	27
T1PKS, NRPS
T1PKS, NRPS	Ajudazol A	46
T1PKS, NRPS	1-nonadecene / (14Z)-1, 14-nonadecadiene	100
T3PKS	Alkylpyrone-407 / Alkylpyrone-393	43
Terpene	Carotenoid	100
Terpene	Geosmin	100
Terpene
Terpene
Thiopeptide, Thioamitides

## Sheet: DSM14675
Supplementary file S1: BGC regions identified in each genome by antiSMASH analysis. The most similar known cluster with percentage similarity is presented where it was available.
Type	Most similar known cluster	Similarity (%)
Arylpolyene	APE Vf	40
Indole	Violacein	80
NRP-metallophore, NRPS, T1PKS	Phenalamide A2	100
NRPS
NRPS	Amipurimycin	16
NRPS	Vazabitide A	4
NRPS
NRPS, T1PKS	Kolossin	100
NRPS, T1PKS	Melithiazol A	10
NRPS, T1PKS
NRPS, T1PKS	Myxoprincomide-c506	66
NRPS, T1PKS	Fulvuthiacene A, Fulvuthiacene B	75
NRPS-like	VEPE / AEPE / TG-1	100
NRPS-like, NRPS, T1PKS	Puwainaphycin F / Minutissamide A / Minutissamide B / Minutissamide C / Minutissamide D	30
RiPP-like
RRE-containing
T1PKS, NRPS, RiPP-like	dkxanthene 530 / dkxanthene 556 / dkxanthene / dkxanthene 504 / dkxanthene 508 / dkxanthene 518 / dkxanthene 520 / dkxanthene 534 / dkxanthene 544 / dkxanthene 548 / dkxanthene 560 / dkxanthene 574 / dkxanthene 586	82
T1PKS, other	Dawenol	77
T3PKS	Alkylpyrone-407 / Alkylpyrone-393	25
Terpene	Carotenoid	100
Terpene
Terpene	Geosmin	100
Terpene, transAT-PKS, NRPS, NRPS-like	Rhizopodin	84
Thioamitides
TransAT-PKS-like	1 heptadecene	100

## Sheet: AB050A
Supplementary file S1: BGC regions identified in each genome by antiSMASH analysis. The most similar known cluster with percentage similarity is presented where it was available.
Type	Most similar known cluster	Similarity (%)
Acyl_amino_acids
Arylpolyene	APE Vf	35
Butyrolactone
Hserlactone
Lanthipeptide-class-ii
Lanthipeptide-class-ii
Lanthipeptide-class-ii
LAP, Thiopeptide	Notonesomycin A	5
NRP-metallophore, NRPS	Myxochelin A / Myxochelin B	75
NRPS
NRPS
NRPS	Cadaside A / Cadaside B	19
NRPS	Kolossin	100
NRPS	Chloromyxamide	13
NRPS
NRPS
NRPS	Chloromyxamide	6
NRPS
NRPS
NRPS	Rhizomide A / Rhizomide B / Rhizomide C	100
NRPS	Bovienimide A	100
NRPS, T1PKS
NRPS, T1PKS
NRPS, T1PKS	Matlystatin A	11
NRPS-like	VEPE / AEPE / TG-1	60
NRPS-like	Ulleungmycin	5
NRPS-like
NRPS-like	Bicornutin A1 / Bicornutin A2	100
Phenazine	Kendomycin B	6
RiPP-like
RiPP-like
RiPP-like
RiPP-like
RRE-containing
RRE-containing
T1PKS	Chloromyxamide	6
T1PKS, NRPS	Myxoprincomide-c506	66
T1PKS, NRPS	Myxothiazol	57
T1PKS, NRPS	Nostopeptolide A2	50
T1PKS, NRPS	1-heptadecene	100
T1PKS, NRPS-like	Nostopeptolide A2	37
T1PKS, NRPS-like
T3PKS	Alkylpyrone-407 / Alkylpyrone-393	13
Terpene
Terpene
Terpene	Geosmin	100
Terpene	Carotenoid	63
