# Supplementary material for: Identification of secondary metabolites containing a diketopiperazine core in extracts from myxobacterial strains with growth inhibition activity against a range of prey species
Source: Access Microbiol. 2023 Oct 5;5(10):000629.v4. doi: 10.1099/acmi.0.000629.v4 (PMC10634498; doi:10.1099/acmi.0.000629.v4)
Supplement: Supplementary material 2 [file acmi-5-629.v4-s002.xlsx]

## Sheet: TIC
Supplementary file S2: Total ion current chromatogram (TIC) data for each strain in triplicate where total ion current is the sum of all m/z at each time point.
Genus	Corallococcus						Myxococcus
Species	aberystwythensis			exiguus			xanthus						stipitatus
Strain	AB050AT			DSM14696T			CA010			AB022			DSM14675T
Retention time (s)	Total ion current (m/z)
3	2115926	2113823	2118319	2111279	2112458	2113968	2109895	2110931	2115394	2110171	2117831	2114121	2114820	2112750	2118996
3.004	802243	804175	804305	800402	801605	802012	799366	798765	802616	799653	805927	803113	803034	802809	806181
3.008	92641	106591	91415	88489	106023	72288	71393	76523	88648	103143	116009	79010	93244	102425	88259
3.013	295131	357480	309364	281852	338618	235572	301790	280723	299658	352835	380317	259222	304830	335089	280001
3.017	452724	560484	496997	432571	508675	400832	558614	491370	498043	557880	597091	425864	483078	522856	446030
3.021	452610	544968	498524	441656	491684	456625	599240	564437	540665	560704	588260	458439	490186	520647	460023
3.025	435512	481073	457544	450634	453105	555759	555542	763146	660197	520969	523381	521256	464287	484742	448563
3.029	479357	477682	473719	651429	469815	1007552	592216	1488843	1217664	531543	514284	915652	495393	503955	579405
3.033	665505	496485	507604	1305754	542151	2026357	846998	2811974	2361604	633843	560073	1882630	653500	541224	1108395
3.038	1273373	606455	635689	2553383	881676	3501810	1601329	4425341	3892200	1076556	838978	3355026	1212979	689778	2237301
3.042	2466146	1073443	1137593	4149516	1780423	5097832	2925037	6010843	5473072	2094635	1646539	4981199	2352172	1235380	3792461
3.046	4045245	2129454	2229592	5748448	3203343	6589535	4544928	7459825	6900681	3571105	2999226	6499498	3886312	2358794	5385727
3.05	5689963	3632502	3762981	7174423	4817286	7929054	6149836	8746822	8155947	5172830	4586256	7799959	5496115	3871072	6699790
3.054	7175742	5243577	5379216	8440906	6362070	9121815	7609946	9892225	9286440	6663643	6123758	8702801	6970832	5442712	7429359
3.058	8439200	6750311	6877451	9606500	7723049	10218575	8913788	10924146	10321992	7974908	7489531	8797291	8268155	6896223	7172076
3.063	9562157	8086023	8210533	10658115	8919431	11259847	10075569	11853612	11288859	9145643	8710546	7577316	9440915	8201885	5754828
3.067	10634044	9247271	9403028	11624099	10037753	12178020	11113284	12705183	12192288	10185170	9857969	5204637	10492582	9354442	3712799
3.071	11604665	10300057	10525494	12527887	11071220	13005393	12107389	13520819	13131021	11121340	10894725	2881273	11429442	10386004	2012249
3.075	12453057	11327105	11545528	13359017	12010052	13874225	13061293	14440945	14295727	11977486	11813912	1810650	12305913	11331297	1100337
3.079	13274433	12290369	12429793	14281011	12840858	14929690	13868449	15711445	15655710	12792329	12672749	2735820	13194695	12203108	802131
3.083	14074271	13166207	13249536	15493422	13599349	16292673	14662883	17491801	16935732	13671354	13527691	6132028	14204065	13065146	1080008
3.087	14912076	14021929	14061879	16663577	14449199	17893646	15777023	19489070	18069864	14596671	14664952	11127266	15536187	13981913	2335384
3.092	15931210	15002697	14925891	17409555	15535740	19464617	17347545	20670056	19330425	15687231	16426073	15557064	17370245	14991666	4897968
3.096	17126063	16323439	16026322	18025133	16912815	20698348	19098314	20297971	20887131	17121864	18663325	18237482	19458223	16281147	8259968
3.1	18368671	17954459	17396002	18903423	18513683	21547462	20551519	19525576	22487923	18661463	20766286	19947985	21237122	17896597	11409005
3.104	19581734	19562159	18788739	19972223	19985181	22223327	21530846	19733488	23713721	19970828	22341740	21507273	22496578	19463970	13728672
3.108	20626110	20886438	19922003	21061009	21079218	22782010	22280622	20550457	24668556	21038293	23586232	22690778	23445318	20620825	15253960
3.112	21328049	21814772	20781781	21947816	21941394	23031258	23056804	21324173	25463001	21970897	24660163	23335631	24289247	21436586	16296463
3.117	21189183	21973976	21424457	22540154	22706082	22814429	23260154	21628978	26148396	22775119	25512291	23838328	24915891	22050969	16804953
3.121	19496503	20736763	21792553	22784203	23165724	22043839	21869460	20792733	26691664	23296896	26136666	23891927	24258037	22473404	16486190
3.125	16872365	18804147	21857886	22055248	22334593	20972347	19444294	18303602	26970071	23293113	26018503	22587738	21820937	22597112	14911509
3.129	14169195	17386070	21651219	19693674	19688558	20004987	16926482	13290309	26251867	22660995	23927140	19068478	18916829	22248369	11484444
3.133	10648616	15804689	21158220	14769832	16070699	19359303	13125464	6741364	22781455	21598430	20340112	12580771	15575017	21460002	6819880
3.138	6361820	12694790	20429024	7970420	11545687	19132541	7616971	2239518	14974231	20485892	16198683	5391483	10599597	20483585	3000006
3.142	2962155	8051194	19700059	2795593	6445136	19148956	3107593	828369	6028090	19608574	10609447	1450577	5255524	19667882	1161756
3.146	1302644	3807619	18094164	900193	2706860	19099508	1177031	640748	1451558	19169072	4838059	600934	2015685	19233956	631207
3.15	805194	1556756	12843045	604430	1139134	16729573	750522	639396	737200	19111912	1673929	538944	965745	19118456	522432
3.154	679995	843238	5494377	584354	753850	10124890	688694	698092	841026	19165355	843513	629234	748998	19133133	502726
3.158	623552	674019	1490879	655824	669168	3563008	678222	883253	1239677	19153617	722458	925649	692270	19178409	533692
3.163	591612	617474	796454	886693	631255	1098454	692270	1286513	1983506	19178730	698871	1496678	681710	19248540	648023
3.167	599396	602361	693492	1351895	628284	910492	766526	1890601	2878421	19288596	707147	2226712	749296	19313156	867896
3.171	672146	659948	660257	2000499	709385	1036620	971858	2504654	3462860	19371063	793248	2786187	976197	19381747	1154742
3.175	829482	843598	667314	2598593	942628	1326791	1351079	2812293	3327138	19047097	1033100	2830759	1416256	19472538	1379253
3.179	1052400	1176574	745245	2820521	1365726	1716391	1848427	2575183	2538961	14834444	1473082	2300734	2002288	19541616	1389884
3.183	1261241	1602420	920621	2495287	1906206	2108083	2301411	1906557	1595671	6848114	2054270	1516144	2568070	19611031	1165055
3.188	1345007	1967892	1162352	1791011	2383109	2389300	2493075	1203336	933038	2125495	2614002	884225	2885802	19682938	842282
3.192	1230370	2085825	1397625	1097063	2585945	2408023	2276363	754180	629317	1640381	2925255	557090	2734663	19699021	584011
3.196	969447	1861148	1538283	669960	2359410	2074224	1728718	563167	532940	1919252	2782918	441621	2143412	17397418	448152
3.2	710303	1391276	1491561	495180	1777775	1511665	1139384	507158	509636	2224804	2199579	410423	1416303	10786193	398601
3.204	550798	920397	1249195	443621	1145383	999033	750428	497140	508037	2415356	1464809	404818	867614	4327982	388082
3.208	484750	624669	928462	436636	725491	712232	581038	506107	520891	2353716	903801	411818	595002	2095720	390109
3.212	464916	499641	675597	450719	541688	639596	535216	542573	560197	1966388	628451	435247	506475	1939145	404116
3.217	469683	465655	551384	490490	490428	742748	543850	648248	665128	1406992	545237	494620	499182	1727835	449313
3.221	511707	474690	524061	603817	496282	1072712	601545	914178	923411	971133	546260	647179	546616	1372032	570536
3.225	640841	525846	566141	890750	554803	1672806	772805	1426857	1444207	830619	614041	997916	707553	1039786	861996
3.229	956050	681434	717446	1439489	734542	2374451	1160620	2138563	2207392	1011993	822026	1623182	1090779	937970	1395310
3.233	1514430	1050147	1070080	2157478	1135154	2947981	1784756	2842556	3025064	1491844	1272582	2378017	1734146	1179171	2102066
3.237	2231344	1673980	1663938	2840525	1786805	3288238	2497747	3306508	3627337	2173433	1964561	3009494	2495693	1749299	2733813
3.242	2863689	2415098	2365706	3320708	2522883	3308432	3082588	3431705	3867329	2831995	2713123	3372760	3121418	2470841	3106192
3.246	3190032	2998397	2904771	3466605	3088150	3035715	3369810	3270595	3736690	3243468	3280523	3380540	3438262	3056768	3219955
3.25	3183757	3288786	3114049	3271124	3342458	2562102	3337574	2827881	3224371	3355935	3537775	3028187	3446280	3320492	3064403
3.254	2920989	3310562	3021357	2795826	3280027	1976804	3057683	2147949	2401347	3233004	3488919	2408301	3196730	3246591	2642008
3.258	2459606	3051442	2681542	2127642	2960710	1425081	2522368	1445196	1551981	2853631	3170746	1691360	2694680	2899993	2052025
3.263	1868037	2558375	2172541	1442506	2446372	1012487	1822728	910972	946228	2272971	2608814	1069598	2036103	2369559	1440802
3.267	1289290	1946012	1626510	907832	1809616	754683	1203416	608395	628014	1664064	1922484	659528	1405454	1778137	936531
3.271	852893	1347473	1139379	589814	1214038	618352	791349	485162	502331	1185799	1298400	461209	928427	1260103	604078
3.275	588914	885894	780372	448232	793982	547824	578527	448762	467347	886067	865633	390926	636021	892818	437080
3.279	465599	604542	571141	398367	564194	504527	493559	439434	459227	736335	623781	369297	494706	688235	376142
3.283	421722	473423	476870	383997	463966	478249	463431	435673	454583	666408	512993	363331	441927	603978	358233
3.288	409841	424491	443504	382078	428169	467366	452648	433394	450375	622300	472509	358976	424608	578060	353039
3.292	407341	407921	432503	380458	417197	463259	450157	430627	446818	580604	457678	354582	417815	571052	350940
3.296	405893	402370	428766	376710	413708	459900	448295	427999	446042	542684	449402	354637	413402	559243	347573
3.3	403365	399200	427011	375492	411369	456293	443827	428592	449788	516036	446195	357396	408907	540750	346452
3.304	400966	396179	423099	378595	408597	453593	442278	432949	456135	503627	443378	363046	408349	521068	348787
3.308	402352	392971	418201	383795	407795	456335	444418	438263	460825	497816	442194	367385	412604	503232	351837
3.313	405618	391994	418173	385973	408561	459280	449250	439329	460944	493731	444425	367117	417824	493286	352922
3.317	408375	393174	422526	385612	410363	456355	454036	435557	458592	492078	446524	365839	419159	487313	351115
3.321	406874	397243	425392	383310	413631	450317	454491	433083	456699	491078	448483	363191	417061	482450	348457
3.325	401302	397979	425194	380225	412156	443778	449853	432007	455354	488276	450460	361738	414527	480880	346813
3.329	394752	393959	421999	378409	405307	435573	443611	431756	460003	484071	449684	366891	411086	479089	345740
3.333	388439	390875	415931	379448	399589	428893	438376	437094	471877	479846	445031	377678	406680	474960	349759
3.337	383833	388764	408203	386504	396252	425430	434319	452194	486762	474095	439601	389429	401935	471011	358125
3.342	382156	383470	402227	401789	394710	426546	433883	470664	499258	468218	437242	396445	400829	464403	367014
3.346	385400	380222	399841	417984	395206	432372	441872	482749	504978	462889	439659	395131	406613	456102	373719
3.35	394993	384440	400872	426916	398614	444987	459872	484289	508183	457989	447900	387330	421712	448746	372625
3.354	406120	393355	403738	426820	412345	462382	484591	481011	509247	455979	463336	380596	442809	443678	364045
3.358	416013	407654	409976	422740	435826	479064	510542	473910	501756	459143	488205	373981	464830	442591	355473
3.362	417576	425516	420139	417052	462945	492579	532272	463767	488631	465860	518823	369804	484105	445932	351398
3.367	410668	437984	430248	410958	487451	505574	537219	453764	478728	480080	551493	370948	498272	450995	349947
3.371	403563	443336	433833	404970	501881	527016	522774	448113	472074	506453	580587	373894	505776	458302	351489
3.375	398312	442246	429484	400136	498195	569005	500149	448356	474653	549312	595399	379043	500361	470883	355302
3.379	395226	434275	422381	400462	474758	632234	480605	458507	497986	614586	588451	388389	482790	490332	358778
3.383	395479	423985	415941	411769	447550	701542	470889	485737	543077	690436	557381	405066	467358	524891	366309
3.388	402771	416732	412083	440610	434560	754011	476711	533746	608790	739799	521618	439931	465601	581286	389683
3.392	431612	421832	422201	488224	439615	777231	505356	595228	687431	739624	510226	494645	489344	659586	436450
3.396	488597	448827	454367	547177	464887	777386	556115	651746	756819	706265	531505	555735	540922	743733	496860
3.4	566036	499311	511988	599757	512414	768749	613603	690392	801716	679156	581393	608810	605410	803134	555748
3.404	644188	563729	588838	638793	573516	756237	664124	709381	820776	684330	641253	637929	660681	825440	599774
3.408	697393	622461	663685	660375	626689	744784	701496	707858	817503	713431	690657	636530	698318	829087	619181
3.413	714796	660440	714439	657614	661853	755424	718891	708404	854052	738226	723296	614873	711954	827923	612805
3.417	699579	671418	729993	655369	674330	911746	724398	804969	1092104	749284	739876	594527	707910	823406	583926
3.421	653625	662868	708476	733411	667713	1474172	773205	1158275	1766291	755762	763388	631170	751871	804192	539331
3.425	602708	657088	658773	1036784	693268	2724279	1011329	1914141	3019862	816566	886800	806137	995961	775720	505393
3.429	611547	710155	615373	1702851	870294	4659898	1668201	3086721	4688329	1112035	1337692	1172264	1664686	804003	515871
3.433	738539	935113	638702	2722752	1391239	6837017	2916174	4454315	6376502	1925507	2403480	1697739	2924195	1060813	580782
3.438	995777	1437296	792921	3878444	2408287	8731227	4631875	5663659	7766702	3439953	4200146	2279087	4666459	1811384	681541
3.442	1340123	2213918	1104400	4898890	3833813	10011239	6428213	6450617	8589771	5481486	6426115	2758305	6447269	3237925	789146
3.446	1678114	3092520	1514442	5586728	5331055	10591543	7915893	6661062	8624801	7560386	8479712	2983450	7837430	5191007	873341
3.45	1910580	3851607	1909144	5803564	6560251	10435883	8818551	6189736	7784113	9213686	9973031	2909431	8681179	7171385	916134
3.454	1986806	4333657	2198145	5447661	7304224	9398799	8927122	5024240	6162448	10261429	10815711	2532201	8906075	8696034	911197
3.458	1886591	4456853	2309944	4491226	7438124	7478579	8098755	3521526	4171521	10644286	10955227	1981264	8396697	9546790	861804
3.462	1620380	4187486	2200122	3221205	6830296	5068080	6414043	2235702	2540012	10240967	10263481	1459410	7090997	9663047	793750
3.467	1269886	3528234	1881901	2065950	5492787	2914902	4367994	1452529	1619665	8902491	8610304	1107703	5203108	8969489	751284
3.471	961887	2615481	1449617	1338163	3815007	1545752	2604951	1088141	1212040	6720840	6220165	912047	3293169	7462634	744694
3.475	777701	1739020	1044125	1007550	2332457	936386	1549985	898161	976616	4276990	3822538	760192	1910822	5374630	737284
3.479	716243	1143073	775064	860159	1368249	775015	1111730	720712	755945	2334013	2144316	595434	1218585	3292264	676106
3.483	721255	862129	657944	719465	946623	782459	964327	553120	572177	1236851	1356494	451351	983506	1780836	557656
3.487	701441	776411	650436	560237	823703	805379	844192	445194	476625	803061	1128699	361911	900096	993148	434700
3.492	616471	728454	685295	434406	760564	769241	674062	414038	477392	715940	1041934	324885	784605	702004	351433
3.496	499998	632500	694168	375288	651986	668293	515287	454209	560562	752913	896851	326485	623031	637222	314065
3.5	406322	507506	636257	375843	517969	569123	439984	549069	680319	804485	697523	346799	488749	655058	307755
3.504	369783	411814	530856	416515	422478	564213	464676	655555	768852	800831	543253	370447	446719	710273	315493
3.508	389806	373997	438789	472395	397432	696404	588708	711813	771673	716401	507209	384338	517774	766965	325541
3.513	447627	388210	405275	507560	443297	919791	783395	681849	687911	610921	617890	378465	687374	769051	330821
3.517	511428	438834	436308	496273	544390	1104692	959640	593558	582765	577528	846013	361158	887523	702604	328653
3.521	543362	502595	512572	454772	648096	1136293	1010982	513438	525235	670462	1088399	352413	999713	637676	326005
3.525	526648	542596	593294	423000	690843	1020490	908090	490073	546605	872861	1202446	362228	956875	677084	334248
3.529	482659	536355	628224	427580	654385	873326	743712	528878	648020	1085286	1122651	396096	810365	865978	358641
3.533	452863	500987	598448	473441	581131	825877	636886	613850	815086	1178386	932171	450108	679455	1132570	398624
3.538	457111	474460	544252	553589	534854	924456	640259	729132	1030717	1112956	786469	509285	654307	1318486	442243
3.542	484738	485149	511731	655571	557247	1133113	746461	857153	1265220	988071	791983	562014	743440	1311805	480099
3.546	518893	531058	510572	763557	644336	1387974	919406	974049	1471775	942255	957782	601405	908707	1161766	508262
3.55	544791	591467	526914	862313	775225	1626649	1121812	1066336	1613720	1034136	1230574	627875	1110701	1017196	521324
3.554	552823	652790	543330	945321	927960	1817476	1314190	1130055	1670153	1226134	1544234	645726	1309294	983604	522382
3.558	546258	702121	545049	1014835	1071609	1952367	1452198	1162913	1627894	1445997	1848446	658827	1475477	1065661	522318
3.563	538047	735030	534554	1065019	1184994	2026651	1515412	1159865	1485334	1633982	2100514	669150	1603109	1202545	531403
3.567	544618	760874	526067	1079707	1269902	2026107	1498128	1100127	1267256	1773214	2256463	672098	1690045	1329027	553678
3.571	573100	791223	539074	1048532	1326328	1937309	1408101	980027	1023566	1856959	2301909	649470	1727302	1428189	575416
3.575	614790	827075	581209	958449	1339850	1762876	1260245	826651	803386	1866806	2236338	590299	1687627	1501437	575145
3.579	639252	848798	633271	818381	1294007	1521203	1065651	676496	638703	1804257	2043340	512779	1550502	1548160	544404
3.583	618426	832703	665596	670128	1175294	1247735	862217	558857	533392	1671965	1741858	439626	1326573	1566401	490546
3.587	562563	766956	662309	546759	997903	990969	686186	485591	476169	1480601	1389854	385321	1064418	1533150	434658
3.592	497430	664480	621860	463312	803514	786489	556830	446657	453128	1254005	1052922	354323	828909	1432990	391527
3.596	440659	558455	559105	416220	636462	646603	479149	429821	447994	1023857	790178	341968	656233	1281591	363646
3.6	402117	478474	493425	391859	522641	562324	439554	425520	451861	829273	621695	339786	547353	1111208	349015
3.604	382839	431271	441629	381627	460274	513689	424583	433545	464196	685005	527514	346327	489360	943389	343220
3.608	376034	404132	409572	381914	434135	485118	424560	461037	491035	586949	482095	359138	461609	792143	341540
3.612	373169	390130	392088	394539	423833	464947	437071	508097	537699	526680	464518	378392	448102	669333	342201
3.617	373122	386408	383899	425961	419168	449134	469173	561952	594173	493972	457512	404699	443762	578579	341177
3.621	382592	387556	380317	475001	425898	445804	523690	605046	641385	473436	462278	429423	453975	517404	339821
3.625	407645	400813	382880	528660	449038	460994	593890	619217	659426	455873	487902	439775	488119	476292	340877
3.629	448353	435986	399743	563136	491452	493011	661516	598832	638505	448461	535934	429958	544153	448676	342756
3.633	497742	485660	434966	564157	545420	534501	696138	554478	589075	457456	601609	404516	606828	431449	341960
3.638	536604	533666	489712	530218	587898	572812	678674	501260	530860	486945	670899	375712	653046	425581	337514
3.642	547897	564743	552734	476511	601594	597363	623674	449593	474068	539580	717731	347303	663693	439580	327477
3.646	527045	562775	594063	422808	581110	608177	553700	408679	429073	605348	721273	324304	631458	481887	314096
3.65	481734	526366	593093	378563	533106	603352	485864	383453	400767	661550	677930	310292	571429	549752	302270
3.654	429037	472978	560520	346387	475792	582727	431765	367940	384122	681719	606514	303021	503201	630120	295027
3.658	383409	419371	510798	325849	423556	551422	393902	358130	375737	660491	534798	300609	443366	693657	290519
3.663	351271	376946	453204	314762	383844	513688	371646	354072	372415	611961	476741	300247	399794	714029	287693
3.667	333091	350873	404086	310905	358630	475008	363098	350117	369192	549305	434528	299933	371058	684995	286591
3.671	324445	335106	371227	311165	342660	439748	360303	346450	365418	489208	404681	299709	354883	622180	287214
3.675	320437	326332	350611	311592	331806	410196	357013	344287	363487	443524	385418	297246	347919	550749	287994
3.679	318715	324276	337710	307550	329542	388295	351285	344614	365940	410895	375568	292495	342760	488222	287772
3.683	314985	322770	330124	304361	329986	377783	345608	350699	375630	392282	371155	291310	338401	440855	287390
3.688	311939	318912	325090	308550	325542	381359	345297	369453	397026	384405	368351	298836	336333	407582	296441
3.692	315728	317223	322328	324526	321772	405144	352353	410679	436922	382528	365060	321880	338518	387124	331447
3.696	335623	321929	324270	358921	327007	458026	372719	474435	488324	387822	369517	363844	353290	379429	412620
3.7	391067	340025	338526	412805	345029	544280	414723	541931	537298	404950	389496	419322	389360	384850	544523
3.704	495550	383212	378113	476787	380748	659611	479872	592837	576289	437516	426762	472094	447770	404603	695165
3.708	635574	466762	453436	535730	439975	778991	558280	614903	603571	491914	484289	508286	519841	439960	804456
3.712	763213	587750	559675	569882	522838	851368	626972	611223	618817	575791	555081	527047	589435	495622	821758
3.717	820022	717395	671901	571875	613464	843419	661730	595549	627690	690154	624216	530392	638209	580394	753200
3.721	788658	808678	740795	560816	676545	768293	656220	578004	631126	812541	674685	524686	654278	699922	657332
3.725	705632	822368	739303	548475	686770	676464	624688	563753	625643	893350	688337	520362	638584	838021	582521
3.729	619160	758827	684856	534982	651895	608468	590395	554046	615236	891862	669629	519652	610015	939693	539031
3.733	558532	668760	615752	528594	602511	571249	567935	545812	598498	818828	642194	516366	583340	952219	516820
3.737	525932	599740	558743	525355	564412	546290	554048	533834	574791	723276	618211	508504	566274	873428	504059
3.742	507836	561896	523452	513228	545184	524049	541189	516182	547096	647327	602454	495675	555896	755907	492899
3.746	492218	542773	505048	492991	533509	501025	525723	496434	522285	597590	590938	475930	541815	654578	475011
3.75	474925	526957	488010	468763	516089	478760	505760	478016	502738	563984	573011	451696	520410	585858	450502
3.754	456668	503505	466974	445458	494188	461597	484158	461243	487880	538788	547711	428683	495458	540864	427125
3.758	440721	475280	449056	426652	471804	447557	466895	446502	473181	516058	523132	411044	472431	509791	410027
3.763	426521	452635	434777	412120	449833	431133	450457	428324	454785	496259	501275	397200	452042	488943	397550
3.767	412069	436208	423175	397266	432067	411963	432501	408577	435411	481949	481106	381497	435124	472057	383361
3.771	396204	422582	409260	378835	416643	397666	415914	394615	426022	464519	463060	361161	418931	453889	366420
3.775	375899	407661	393237	362963	400526	414502	400241	409137	476205	441977	443664	348076	400941	435006	348917
3.779	357783	388009	376255	372964	383742	587466	392297	570730	783842	421645	424474	383551	388647	416757	348132
3.783	360688	371385	359363	527567	370531	1333562	443656	1260961	1871170	417518	415982	635168	419258	400823	440490
3.788	465531	386379	363210	1214816	395320	3361229	752951	3205133	4436888	492849	465119	1611228	662648	400749	918935
3.792	975726	561364	482228	3166476	608368	7032090	1874209	6823964	8477965	900092	788307	4036948	1615432	490833	2440963
3.796	2547203	1306974	1031921	6780833	1467462	11683466	4532187	11456931	13113849	2253917	1950777	8026175	4017412	952651	5579462
3.8	5773424	3355840	2672317	11459804	3717694	16301660	8697224	15993764	17423762	5229534	4647874	12740013	7981173	2444210	10045339
3.804	10326890	7066525	5952079	16145843	7623721	19789792	13355913	19559299	20483583	9591960	8825899	17110047	12685441	5549735	14809550
3.808	15013323	11741150	10515049	19699506	12329818	21877075	17473914	21745692	22406291	14220293	13522782	20329335	17139818	9972532	18752638
3.813	18837124	16307791	15290628	21797477	16663373	23804594	20369330	23576555	24507668	18190483	17723498	22439545	20363709	14709961	21300203
3.817	21340701	19815976	19183345	23699505	19879652	26297970	22181231	26021098	26952635	20929552	20668986	24571489	22285575	18733882	23339460
3.821	23190481	22007341	21584983	26253056	21946779	28831101	24154821	28654098	29568935	22882037	22647382	27058638	24321049	21319216	25762542
3.825	25486172	24064101	23394331	28965879	24003202	31359525	26686416	31319282	32238061	25114079	24737747	29647421	26890384	23241127	28279159
3.829	28202289	26643415	25721886	31500538	26577798	33640549	29491335	33509130	34263180	27596970	27338592	32244983	29646067	25526685	30766993
3.833	30883352	29369052	28307047	33745897	29408320	35293974	32108805	34938527	35616902	30061772	29900226	34278040	32240248	28040389	33044856
3.837	33124899	31973890	30892014	35439185	32081070	36450255	33937787	36178603	36687248	32522335	32327614	35685827	34228686	30571419	34730052
3.842	34757276	33969126	33182483	36718084	34162497	37532113	35050191	37221508	37608925	34376232	34440077	36899973	35756468	32924763	36074606
3.846	36054526	35303269	34830286	37801836	35441254	38661236	35956845	37957021	38433815	35910066	36127562	38044228	37044790	34784565	37326016
3.85	37142078	36411199	36078534	38564938	36332100	39434588	36793802	38651878	39083863	37203338	37335814	38926364	38054015	36261153	38345958
3.854	37988633	37488145	37044205	39171765	37372202	39924351	37648965	39311278	39194364	38239338	38214529	39605343	38787123	37389456	39155623
3.858	38132549	38478433	36862687	39806676	38447405	38671967	38282776	38630672	35617263	39021571	38852267	40195562	39343913	38287391	39852701
3.862	34650123	39264791	32610113	40137942	39223556	32297001	38309175	33063388	25367770	39477948	39315659	39909317	39905777	38994197	39881383
3.867	25125249	39856300	22555451	37454690	39867708	19441064	34264225	20692471	12259540	39091144	39900711	35151449	39812775	38361068	35762247
3.871	12953219	39169279	10852836	28262417	39246012	6973998	23362625	7692549	3431078	34594120	39930571	23231179	35638000	33165609	24514861
3.875	4224234	33524456	3365217	14631880	33838344	1484606	10612487	1497215	627712	23241411	35297639	9801319	24498789	21528910	11124155
3.879	1093303	20984291	967000	4278312	21368217	675029	2813327	442441	426694	10204492	23192392	2338614	11094263	8935901	3044634
3.883	721640	7992216	684181	743417	8277562	583593	528211	383507	403422	2612892	9726047	523029	2963919	2270357	786511
3.888	622153	1812350	590373	451911	1869415	532035	387647	368511	401773	578576	2341081	410019	733100	749582	591837
3.892	551760	712100	521914	408267	595954	502474	369904	366001	423082	446467	549853	379653	559942	614430	521902
3.896	498577	593980	473516	384478	494378	494791	363018	374691	464969	416510	440310	363169	507685	555639	472911
3.9	463509	529667	439783	374704	453548	500339	366817	389359	512654	405406	417077	356645	476168	510344	439080
3.904	441547	486210	418169	373642	429639	505624	379227	398572	533914	407045	415935	355710	462216	481877	414928
3.908	423877	458315	404824	373883	417047	501046	393839	395927	510674	418259	433771	353539	461897	470729	396016
3.913	407355	440957	396758	369181	413154	478092	402531	382635	459805	437055	461788	346991	462129	471076	380606
3.917	391188	427404	389581	355463	409400	438026	397069	362314	408196	451037	479576	335362	451272	479323	364517
3.921	373714	412434	379508	338470	399292	397005	376743	342820	371361	449436	472175	319706	425173	486816	344491
3.925	355222	393768	365373	319792	381410	370159	355090	330124	350695	427910	443853	305696	392964	477729	328393
3.929	338939	370247	346271	304385	359587	354957	338327	321688	341664	398096	408912	296792	365666	446914	316396
3.933	326546	349948	328585	298114	342214	343895	325685	316785	337022	373104	377371	291446	344749	408605	305661
3.938	317062	334250	316649	295786	329935	335482	319802	316344	333082	357372	355495	288330	331484	379088	295449
3.942	308743	324490	309220	290629	320323	330249	318581	315466	331998	348950	345214	284252	324331	359385	287872
3.946	302100	316839	304982	286411	313187	328021	316054	312271	332914	343413	340885	279096	317814	348450	282994
3.95	298319	309343	302031	283177	307267	327033	315252	312739	334653	339697	337076	275636	313714	343321	278225
3.954	295568	303586	298396	282644	302380	326027	318327	315617	334515	338665	333244	274294	311199	336888	275003
3.958	294746	302240	294782	281891	299431	325369	319812	315302	333535	337943	331382	274425	309202	331488	275138
3.962	295080	301377	292971	280552	298249	323148	318851	312968	331278	336570	331226	273977	308715	330566	274368
3.967	293675	297291	291943	281160	298813	320506	318374	310291	327905	336390	330567	273238	307229	330547	270977
3.971	291007	294294	291466	281703	298373	318250	316297	307812	324919	337353	328960	271145	305156	329880	268937
3.975	287098	294263	291783	280482	295828	313398	311912	305094	320409	336987	327859	268529	304231	328395	267509
3.979	284185	294100	289777	276373	293374	307969	308402	301714	316802	336713	327198	266087	302956	325737	264476
3.983	282704	293030	286952	270386	292903	304187	306178	297829	315443	335610	325125	262714	298803	323873	261738
3.987	279001	290199	285346	267652	291169	306778	302510	299348	325348	330739	321110	261040	293609	321422	258284
3.992	275314	286155	284086	271130	286457	327374	300431	319817	366951	325236	317389	265710	290997	317142	256662
3.996	274434	282728	281050	289008	282191	386717	307513	381246	469909	324400	316684	289409	296658	313149	265257
4	279094	284544	277174	345660	285038	503163	340565	507870	656426	337656	322935	359038	322973	311167	295602
4.004	295867	303544	275654	471384	308517	672582	422212	699799	907155	379561	352351	502092	396788	315879	364321
4.008	327689	358405	280351	673637	375290	846258	566786	907221	1134841	471559	433945	707610	545161	332525	479408
4.013	373265	468200	293807	906235	503625	944206	751174	1039514	1227304	620238	588360	912937	754360	363943	618746
4.017	422014	632790	312731	1065944	690540	921953	909202	1040436	1151743	793987	807491	1029102	965448	409169	724421
4.021	454350	807408	331758	1076758	878677	807256	972470	930838	968412	933548	1026133	1005397	1090541	458441	751480
4.025	458572	913244	347200	951710	976203	667075	924844	772676	773493	974136	1140693	872350	1065132	493157	691755
4.029	437604	896853	355548	768792	941821	547511	810033	624393	615576	898976	1110313	709501	917697	498979	580646
4.033	409425	778698	356683	601354	810304	460715	687181	509862	501945	776381	990713	566548	737804	480727	471365
4.037	382675	629995	352145	478730	655827	402718	584491	427294	433502	670013	850904	458213	586220	455098	391278
4.042	357982	505896	345226	396902	529723	372267	497937	378236	402714	586048	719170	386118	478813	432646	340698
4.046	342053	422225	337109	347446	441624	366704	423675	359154	396144	512178	601401	351444	406805	410309	318068
4.05	339980	371250	334145	328054	382457	373580	379194	356493	401142	452327	502665	341415	368410	387754	316596
4.054	350675	348302	343095	327762	349885	377721	363592	357481	401404	419579	433016	342271	357049	376308	323566
4.058	365533	348376	358042	330158	340052	368782	360739	353216	386806	411448	399114	340891	357230	380472	329264
4.063	371196	357265	371280	324246	340888	349056	356526	337680	363146	410725	388654	329879	355268	393204	324485
4.067	359491	359477	374265	310007	342173	328284	342687	318977	341008	405753	382460	311257	346965	404126	308180
4.071	335994	345616	360106	294056	334679	310500	323050	304409	326367	391515	370626	292316	332509	401877	287175
4.075	311498	324364	334713	280279	316501	300672	305618	294864	320297	370211	354387	277136	313324	383469	269006
4.079	291120	305044	309668	270350	296286	296635	294319	291746	323258	349691	337979	270016	295980	356953	255067
4.083	278535	285955	290549	266967	282190	293230	289431	295894	332020	334778	323942	270604	286777	332853	247485
4.088	272316	273426	277924	270009	274917	293780	288459	304978	346397	325465	313889	278473	285049	318222	246766
4.092	270809	269390	272776	278143	272301	298659	290219	317140	362029	318207	309742	290781	288214	309769	248783
4.096	272588	271650	273190	291199	271992	304770	297057	327217	371797	315662	312378	302549	294522	303322	253627
4.1	276875	277807	276667	304104	275712	310018	304301	330122	372093	319718	319912	313314	302885	301012	259927
4.104	280437	283218	280710	312858	283349	310645	309284	330649	372150	325431	329734	320992	309061	303997	263294
4.108	280292	287131	282738	315351	288909	306871	311010	334536	380060	328433	337519	325502	310331	308545	263069
4.112	278999	288259	284104	317414	290537	303773	312189	345728	391577	329553	341793	333594	310905	311843	262603
4.117	276494	285714	283732	324671	290675	301935	315321	355930	395119	326173	342758	341603	315493	311866	262929
4.121	271687	283145	280985	330802	291602	302978	321798	351202	384071	321467	347669	339676	324056	308201	261713
4.125	265972	281641	276417	328434	294712	303169	326245	332259	360972	321203	360869	323800	331117	304614	257826
4.129	262288	279716	271074	315507	298704	298894	323949	311692	334595	321828	373424	298619	331178	301566	251820
4.133	260294	277022	267708	295111	298761	293684	314607	295891	314977	320657	374230	276014	321165	298433	245496
4.138	257593	273940	264850	275888	290681	288954	301715	285003	305731	318022	359102	262306	304596	296027	241039
4.142	254705	266608	260453	263277	278550	285293	290938	278397	300852	312317	335839	256625	288096	295151	238272
4.146	252829	259914	258133	256365	268635	283935	286293	275648	296650	307205	318160	253075	278074	293578	236409
4.15	252629	257341	258810	252900	263677	282527	283029	274303	293115	305649	309100	249088	274795	290557	236131
4.154	253120	256618	260275	250114	262233	282059	277897	274236	294433	304875	302379	247531	273125	287494	235610
4.158	251648	255634	260415	249381	260257	284895	275205	276850	300002	304025	296940	250322	269960	287335	234699
4.162	249438	255035	259394	251985	258484	288164	276161	281498	305000	304311	294114	252116	268623	288429	235396
4.167	250228	255982	257858	255828	260629	291459	278522	286414	307632	304660	295204	253907	270490	288605	236693
4.171	253527	258011	257742	259809	264763	296468	282394	291970	310052	303459	297961	257346	274822	289635	238277
4.175	257824	261885	258850	265627	268830	304977	288671	297481	314316	302593	299885	261466	281139	291540	240619
4.179	261935	265418	261691	273521	275059	316392	295072	301158	318134	305021	304953	263901	288835	293038	245623
4.183	265262	272922	265293	279411	282643	327413	301798	300100	320599	310121	315199	266062	299660	294885	250538
4.188	272620	283476	271217	281600	290643	333111	307355	295040	318386	318104	327601	266243	310014	298775	253958
4.192	277226	290755	281662	277308	296091	327861	307437	288596	310718	331595	338539	262969	315023	307000	254042
4.196	274231	291757	290621	268065	295772	313004	301118	281347	302266	346074	341749	257604	310498	322239	249995
4.2	267463	285849	289795	259346	288143	298012	291369	274562	296798	351750	335537	250793	296864	339153	244770
4.204	262396	275752	279516	251299	278044	288928	283056	269406	294721	346132	323612	243981	282385	345904	239767
4.208	257376	267133	269561	246082	268802	285609	277912	268893	295304	331059	310744	240174	273087	338234	235936
4.213	254711	259547	266808	245575	262008	289827	274650	270539	299562	314459	300861	240910	269187	322904	234389
4.217	256984	254429	271793	248173	259583	297333	275359	272581	302226	305458	296114	243518	268902	308520	235746
4.221	261450	255049	281708	251875	259626	297535	278411	275537	300506	303304	295701	245562	269883	300882	240180
4.225	266254	260216	294659	254123	262823	292759	279470	276097	295741	304250	298269	246097	272830	302975	243745
4.229	270578	265076	305649	252316	266914	287746	279024	273910	289810	307943	301118	244389	275395	309441	243054
4.233	269399	267323	302175	247895	269584	284924	277713	275859	289176	311157	299862	242220	273535	313505	239716
4.237	264173	264634	288892	248083	269541	288730	274346	294118	301754	310371	297164	246354	270491	310947	238546
4.242	259857	259912	274582	259917	266968	308617	274898	342274	331957	307432	294935	260128	269567	303171	247650
4.246	266998	260546	263434	292425	270882	349381	289168	423682	380252	309392	295422	295044	280178	297812	278599
4.25	297269	275926	262046	351867	299083	398776	323427	510584	433415	325326	304296	357135	314827	304807	337595
4.254	357779	320656	278959	425435	369987	433940	375110	567870	460528	360797	330438	425998	375080	336084	419458
4.258	436737	402792	311892	480914	489899	432733	421571	567659	446085	411832	375262	465915	444831	392969	492749
4.263	500642	503899	351538	487231	627325	393883	435553	500562	402174	459633	425260	452956	490739	461548	515506
4.267	513230	576941	377488	441329	713350	345544	413077	407929	352914	476722	456352	394548	485616	507897	477273
4.271	465753	579671	373044	372342	700288	312677	370436	338753	319318	450781	450873	326928	434729	503223	401013
4.275	390444	509883	342699	311749	597602	299096	328450	301955	306608	401430	410835	280668	369184	454184	324768
4.279	327497	411805	308665	275909	461604	300927	302334	287727	304427	355009	360084	260515	318107	391111	277525
4.283	292106	335422	286707	263265	356224	310304	291267	284275	306907	327034	324627	255189	293875	341209	258442
4.287	280504	295867	278345	261594	301327	329964	289008	281775	311223	318192	310340	254177	288660	316897	252853
4.292	280796	282270	280647	261226	282543	379583	291662	278558	317450	323557	307797	251794	288076	313481	253367
4.296	281990	280539	286731	259134	281042	502535	292216	276563	329651	339115	310832	246873	290629	318375	253967
4.3	277147	282133	288239	255160	282983	748870	288241	273310	352283	369388	314111	242464	292600	325101	249657
4.304	266834	279732	282006	250903	283008	1116669	281376	273104	383594	439663	315105	239876	291121	333223	240763
4.308	253121	271548	271022	248461	281654	1518547	273590	278948	408936	592687	315967	238576	292003	349565	230781
4.313	239417	261576	258139	248109	282573	1787445	267678	283929	412027	866622	318239	239312	298672	393129	223434
4.317	230837	253215	244509	250293	283835	1769957	263957	282200	389773	1230130	328010	240249	307170	478124	219055
4.321	226689	245745	233999	250814	280154	1469430	261432	274936	353451	1544307	341203	236915	311510	590593	214852
4.325	224506	239394	228221	246291	273051	1040318	258240	265474	316835	1649054	346187	230188	308837	680157	211030
4.329	224340	234673	225002	238186	262668	661451	255947	255972	288967	1484448	338533	224049	298219	691465	208203
4.333	225205	232362	224801	231397	249742	425432	255402	248325	274946	1135309	322018	219888	281879	615896	206098
4.338	224689	229656	225254	226285	240747	313501	253392	244749	270948	766234	304259	217091	264950	496097	205071
4.342	223598	227276	224188	223935	236902	271657	250446	243331	268930	499222	288724	214805	252624	386636	205509
4.346	223527	227421	225396	222458	234598	261237	249129	243404	268950	359455	278122	214184	246064	316228	207137
4.35	223434	227968	227848	222585	234125	259675	247564	243216	267338	302991	273102	215364	243742	281429	207100
4.354	223439	226313	226733	223592	233964	258715	246044	242423	265116	282321	272127	215893	244090	267921	206982
4.358	224211	226219	227507	223756	234459	258258	245573	242077	264025	277635	272936	214883	244139	263402	206959
4.362	224372	228632	229791	220800	236820	256630	243873	241540	262653	277944	272068	214149	244242	262583	206582
4.367	223568	227111	228445	216360	238704	251630	241106	238830	258607	276807	270951	212581	244119	263735	205805
4.371	221927	223802	227018	213995	238260	245652	240176	236471	255262	275051	269872	209584	242401	265342	203884
4.375	220103	223023	226690	213164	234737	243474	239000	236035	255379	273640	268786	208373	238509	266351	203581
4.379	219119	221409	225197	212117	230560	245065	237391	236079	255803	271278	267071	209140	235721	265404	204553
4.383	219047	219766	223868	211429	228641	245464	238291	235798	255348	270758	265754	209983	235849	262978	204774
4.388	219263	220936	222135	211062	226613	246180	240358	235172	255982	270333	263389	211574	237735	261058	205101
4.392	219301	223148	221002	211710	224931	250081	241179	235138	257958	266507	262058	212621	239056	259233	206535
4.396	220357	224035	221280	213718	224187	252163	242296	237639	259101	263879	261923	212987	238917	256323	207543
4.4	220949	223411	223586	214366	226571	250557	242449	239000	258441	264432	261696	213193	238650	255243	208450
4.404	221539	225381	225297	213889	230704	249332	242775	237393	255524	265252	261926	213120	237773	255644	208786
4.408	222509	227274	225226	213342	232459	247001	242847	234554	251611	266549	262171	211019	235674	256966	206602
4.412	222390	226659	223578	211864	231628	242659	240962	231931	250182	266981	261640	208826	232541	257180	205881
4.417	220544	224420	222260	209810	229310	240511	238223	231965	250332	265548	260942	208033	229168	256891	205270
4.421	217611	220289	220303	208855	227894	241290	237231	233943	251671	263121	258319	207019	228648	256160	203240
4.425	215856	216702	219154	208899	227394	244249	237613	235444	254829	260557	254202	208455	230652	254985	203373
4.429	216810	214910	218484	212806	226116	250387	239652	239390	259461	259380	252146	212934	232593	255008	205696
4.433	220535	216299	217830	219089	226605	259245	246288	247068	264719	262170	255341	217879	236914	255881	209891
4.438	225156	221353	220109	224842	229784	268355	256617	252927	268688	267959	260709	222599	244301	258753	217420
4.442	230017	227376	225307	229937	235902	275941	264432	254798	267898	274153	266946	226375	251944	263216	222897
4.446	233581	234779	230206	231848	245133	278548	267262	253744	265439	280979	272683	226977	259674	268766	225847
4.45	234484	242042	232383	231166	252202	274838	265635	250234	264206	287786	276986	224859	262639	273533	228879
4.454	233700	245831	231788	228410	253763	267618	259826	246861	263885	290174	278234	220959	258550	276257	228191
4.458	232835	246292	229117	225304	248766	258422	253751	246033	260298	288332	275475	216794	254696	278631	223820
4.463	230001	243210	224604	223203	243132	249996	247606	244127	257103	283706	272746	215939	251774	278296	217521
4.467	223362	238190	220661	221389	240410	243453	244261	241822	257739	276391	270473	216667	247342	273398	212252
4.471	217058	230837	219285	220694	236796	239788	246834	240184	258646	269657	267722	216837	243715	267739	208156
4.475	213645	221978	218239	219741	233801	239985	248192	237748	256072	265474	266135	218240	241812	261857	203831
4.479	212095	219038	216602	217723	233258	239714	245796	235223	253282	261902	266478	217545	239790	255307	201748
4.483	211194	218592	214958	215599	232607	238480	242877	234148	251496	257886	265165	213251	237010	251751	200694
4.487	211235	215524	214129	214442	230467	237362	240394	233872	250437	255159	261606	209846	234613	251062	199474
4.492	211314	213332	214271	214007	227291	237350	238182	232698	250280	255394	258329	208717	233522	250723	197238
4.496	211412	216013	214510	210653	224924	237930	237457	230612	248276	256063	255646	207562	233508	248864	195444
4.5	211361	218823	214457	206557	223858	240166	236871	229470	246782	256051	252377	206260	231925	247533	195897
4.504	211094	216748	214760	206288	223243	245458	234665	231803	246600	256649	249850	205860	230335	247198	197911
4.508	212468	215457	216154	209192	222224	254289	234634	236600	250590	257854	250020	205874	230748	246976	202292
4.513	216376	218023	219161	214284	223017	266723	236925	242776	257268	260888	254286	207196	235484	248377	211274
4.517	223714	222858	225298	221950	229713	280655	242787	247158	261316	268625	258369	211721	247052	255462	223866
4.521	235216	232579	235785	230028	239587	287573	250678	249129	260866	283077	265067	216879	262185	266968	237282
4.525	247433	247399	250910	234912	252579	284934	254808	247671	256195	299600	275917	220445	274933	281517	246802
4.529	255347	261696	266547	234092	266936	272738	255384	241132	249197	309760	287104	219102	280833	295065	247696
4.533	255315	268236	273672	228487	272994	257400	250894	232944	244173	308800	291806	212594	277149	299900	238573
4.537	245829	263935	268457	221136	267723	244416	239693	226714	241057	297969	285332	206425	264072	294226	224388
4.542	230648	249759	254893	214374	254104	236631	232392	224648	240160	280837	272021	204307	247453	281463	210678
4.546	217543	232957	236406	210826	237564	233618	228510	225265	241562	264106	258573	204363	233496	264871	200661
4.55	210423	219758	222281	208830	225168	234246	227289	226389	242375	252921	248868	205720	227046	251159	196489
4.554	209079	212856	215893	206105	218497	236323	227031	227654	243171	248936	244559	207244	226711	243423	196529
4.558	209243	210363	213061	204698	215228	237262	228541	227675	243994	247104	243981	207239	228414	240385	197443
4.563	208074	211148	211944	204945	213502	234739	232156	226223	244578	246245	245745	205479	228314	240655	199520
4.567	207978	212270	212216	204832	213263	233439	233251	225738	243436	247654	246827	203943	225809	242620	201288
4.571	208562	212587	211667	203965	214932	236360	231034	227025	243289	248523	246449	203340	224416	242791	201774
4.575	209957	211933	211594	204362	216798	240624	230051	231483	248501	248702	246263	205286	224515	243100	201375
4.579	212076	213757	212630	207951	217327	249858	232188	244421	269073	249934	246372	210894	225112	244045	202915
4.583	216013	214741	213484	217908	217448	285099	241818	279031	330640	253496	248107	221543	229414	244988	210181
4.588	223927	218639	217368	244302	221454	412841	266691	380060	516110	261499	254379	247835	244454	247562	221906
4.592	237622	232647	225119	323007	237356	788786	342134	651827	975283	288186	274892	315930	294132	258146	239730
4.596	264848	264146	236338	533463	280823	1652705	571037	1238510	1861612	376345	348350	471276	450073	285035	269608
4.6	323880	350474	257521	1005241	412535	3178772	1143745	2196460	3183314	644360	585032	773263	867438	369863	321866
4.604	451549	577828	299548	1816484	784028	5178983	2245510	3363325	4661857	1305202	1198676	1230538	1752465	629918	402420
4.608	683440	1061671	387123	2848718	1584841	7027335	3830395	4359043	5789384	2573060	2423514	1738167	3171538	1269904	502632
4.612	998548	1864160	540763	3789532	2863104	8070568	5450165	4740970	6116348	4395447	4249959	2095878	4859190	2459099	590773
4.617	1291428	2842097	736851	4269685	4375803	7938926	6418052	4298326	5485993	6303775	6264310	2117232	6253965	4084685	626066
4.621	1420894	3642202	893240	4055057	5582391	6576767	6249216	3232886	4128038	7668127	7804066	1789140	6810722	5665898	592790
4.625	1312134	3895491	929929	3218789	5908667	4477128	5020908	2019573	2588445	8027522	8279573	1280197	6312941	6566488	503498
4.629	1022129	3459963	828905	2131961	5174854	2504052	3314383	1075954	1384043	7194067	7483869	797969	4916615	6388489	394040
4.633	692660	2544189	643016	1195686	3722608	1195131	1801793	542151	686177	5369144	5664946	467558	3148592	5203387	300819
4.638	440965	1554707	455683	610914	2192877	555044	849328	318912	379356	3264773	3493136	296850	1669356	3483063	240095
4.642	297784	823482	321633	338048	1096223	326847	417025	246795	278887	1645110	1761733	228604	793981	1911548	209832
4.646	235055	436626	250617	239477	528540	262626	275079	226171	253217	754599	799653	205947	409130	919505	197990
4.65	211743	280584	221372	211458	308493	242982	237553	219421	247558	393509	409157	197855	276621	460926	192216
4.654	201512	228492	210872	202345	240768	236863	228045	216326	249329	283762	287135	195872	238318	301483	188916
4.658	196089	214081	206011	199378	220955	234967	226336	216292	251451	256253	257725	195582	227196	256962	188692
4.662	195261	209304	204856	198602	214302	232456	226220	217321	251286	248616	253998	195876	224200	244751	189256
4.667	195964	206798	204936	198477	212555	230879	225368	217374	248809	245758	253784	197052	221430	242011	187057
4.671	196720	205099	204895	198875	211755	231058	224880	218314	245892	244603	252544	196817	220998	241025	186195
4.675	197651	204412	204069	200537	211057	230762	225811	219453	243793	243036	250590	196212	221199	238955	188985
4.679	198363	205838	205262	201478	210423	230388	227487	218957	241096	242523	250164	196345	219758	236375	188802
4.683	197506	207753	207607	201572	211989	227869	228428	217807	237461	243743	249195	196872	218617	234470	187204
4.688	195947	207992	208545	200718	213647	224976	227463	217129	234277	243493	247904	196677	217990	234387	187914
4.692	194974	206568	207805	197780	212641	223267	225257	215040	231825	241554	246984	194951	216886	234985	188718
4.696	193369	203988	206465	195441	211293	220031	221130	212067	228367	240704	244598	192526	215180	233239	188493
4.7	192591	200436	204320	194276	209095	216827	217835	209937	226234	240786	241264	190637	212285	230079	186664
4.704	192365	199305	201698	193482	206410	215818	217356	209674	226982	239954	239775	189414	209520	228623	183572
4.708	191556	198468	199327	192248	203168	217642	217946	210325	229499	237494	238636	189617	207701	227915	182288
4.713	190416	197814	198229	192168	201984	218625	218467	211325	230090	235309	236536	189980	207853	226689	183155
4.717	191173	199055	198893	191821	201554	218710	217539	213048	230280	233439	235138	189773	209672	226183	182213
4.721	192389	199059	199841	192026	200998	220092	216001	214720	237351	234637	234363	188725	210411	226666	181245
4.725	192779	197492	199947	194202	201361	221210	216164	218544	260037	236034	234867	190335	209810	228179	182261
4.729	192065	197662	198917	199820	201431	223122	217900	229593	310186	237615	235987	199304	210391	229083	183866
4.733	190918	198074	197665	211954	202453	228025	220872	251853	395834	238243	238418	220252	213894	226784	184631
4.737	191171	198394	199774	234041	205929	235291	229978	284109	503712	238005	245062	258544	222625	226453	187218
4.742	194097	201470	203358	268293	211449	243354	248137	319223	603030	241511	261862	307411	237000	229140	194455
4.746	201120	208116	205903	306206	217823	251960	270422	346760	661303	248143	291280	349144	257480	234042	202899
4.75	208467	215790	210457	333274	226359	258254	289491	358282	655187	257168	327655	369994	279060	241266	208903
4.754	214773	224391	215984	341636	238433	258717	299106	351126	586355	267871	362819	363400	295805	249022	213405
4.758	218303	231626	222543	328403	246304	253707	297748	326882	486917	273684	387753	331756	301974	255338	215589
4.763	218174	232148	227436	298126	245086	246103	286156	293890	390640	272202	394188	288897	295628	261727	212600
4.767	214276	225812	227982	266398	237020	237580	267996	262347	319072	267337	380716	250636	278854	261319	204179
4.771	209411	217367	222779	240504	226787	229933	249325	240858	275129	260926	351683	223035	258393	254709	195891
4.775	204414	210656	216270	220384	217100	226011	234375	231126	252118	252341	317754	208940	241947	246961	193880
4.779	199479	205654	210222	209122	211189	227754	225523	225382	244048	245211	287445	205599	231005	239587	194363
4.783	196312	203015	204485	206140	209776	232811	222288	221900	243038	243113	266340	204226	224459	234589	195159
4.787	196034	203932	201023	206661	210389	241017	220138	222643	243562	245304	254571	202657	221153	234144	198413
4.792	198850	205102	200979	207616	211598	255623	218403	225711	245384	248558	247394	202915	220122	236605	207317
4.796	206367	204399	202548	209462	210107	277079	217953	230176	250141	253152	245669	205181	221732	239074	226254
4.8	218227	203849	202543	212910	206697	298373	216844	233584	255249	257761	248403	208384	226035	240662	253116
4.804	234132	203567	202074	216508	204715	310133	214274	234319	256318	260035	251294	210182	231593	242424	278608
4.808	250293	202359	203301	217674	202947	305112	214240	233097	252747	259774	252704	209704	235665	243171	293500
4.813	258628	200873	203900	215755	201056	285205	215112	228878	244568	255634	253869	208243	235815	239659	291161
4.817	253164	200384	203026	210671	201506	259771	215359	223837	237415	248674	253403	204653	231602	235216	270843
4.821	237306	200272	202842	205635	203072	240128	216715	221876	236723	242896	249297	199837	226310	233102	242468
4.825	221653	200731	203624	203320	203040	235056	218545	226894	244287	240848	244625	199058	222099	232073	219655
4.829	211076	203493	203548	206363	203688	247571	223430	242054	263984	242127	243607	206519	222688	232221	208658
4.833	207625	208608	205266	218815	206813	277858	238828	270592	298004	247773	247953	225171	230820	236479	213427
4.838	218039	215381	211349	244709	215675	320264	269931	311265	343240	264611	258650	256182	252817	247267	232551
4.842	242586	231633	227919	281680	236314	359619	315113	354736	386757	294104	282082	295576	290914	266849	262033
4.846	276040	263429	258924	318133	271809	379330	362428	383806	409091	335711	323030	334027	336676	298048	295895
4.85	310763	304380	294963	340407	314249	371862	392585	383576	402339	378179	373395	351856	372830	336784	321408
4.854	330659	338910	321806	339943	347135	344429	392510	358132	373833	402153	413918	341020	384035	367134	326393
4.858	324381	348300	330665	319456	358066	311638	364464	325399	340019	394692	423635	315844	366861	371749	312519
4.862	301919	331763	316259	290894	341658	285702	324577	302701	315458	364754	400488	292929	334999	351531	292386
4.867	276321	303629	288202	270131	310108	274216	295739	293977	307994	329082	359426	281726	304663	319313	276123
4.871	258140	278496	263046	265210	284305	276587	287523	303295	315789	301679	324613	286747	286144	289819	270600
4.875	253368	266170	248652	273689	272463	286912	297488	327070	339552	288533	309907	307828	284770	272643	281973
4.879	261156	270126	246365	297557	277406	304227	319877	357057	371253	292902	313878	338477	298578	269267	306539
4.883	279026	287164	254849	329955	296023	332394	348324	379921	391460	308981	331770	365372	325495	274756	337038
4.888	303817	314759	270727	357200	324456	366343	372452	380431	388363	329858	359955	368625	359294	287085	360992
4.892	331448	344722	292774	366036	358016	389977	374933	353277	363618	359578	393608	340719	386235	308367	362911
4.896	347581	365569	315952	349764	379825	394136	349093	319212	339096	391364	422007	296749	393358	334570	333725
4.9	338553	364492	330294	317551	374829	380046	315173	299669	338608	410194	424618	264970	374295	362315	290598
4.904	309993	337599	327444	291477	343890	367543	298800	310235	376657	404071	399527	259486	342090	381402	260586
4.908	281795	299421	309074	289045	308910	372758	312813	349981	440066	380214	371380	280987	325437	383702	261633
4.912	271098	276461	292907	312253	290538	389182	354820	393235	493671	359244	365888	321362	342143	369023	290002
4.917	281524	283668	288339	345236	298109	398024	405309	418326	515485	357004	394506	358683	384536	352237	328553
4.921	302362	307454	298673	367348	324643	384981	435996	413928	495677	369988	445484	370998	422112	349636	355244
4.925	314237	328493	313124	363664	349784	352220	428072	376400	437485	381087	488121	353573	430713	357746	354919
4.929	305924	331423	315636	332512	354583	311835	383408	324138	367703	371910	492264	314889	407432	356196	329072
4.933	282542	314156	301439	290321	333494	275158	325871	278251	310313	345232	450464	270464	363336	338049	289749
4.938	254721	283201	276642	253014	298691	248659	278580	246081	269679	312204	387894	235204	313428	310548	250386
4.942	227662	248839	248756	226544	264919	233195	246284	227456	245439	280058	332106	210840	269867	280726	219768
4.946	208304	222956	225634	207912	238245	222212	225085	217397	230724	257492	289369	196120	239377	255016	199286
4.95	197286	207650	208799	195598	218574	213714	213830	212165	222155	244405	262040	188261	221651	236882	186784
4.954	189214	197177	197618	188443	204980	209520	207686	208300	217374	235548	246736	184294	211872	224668	180761
4.958	183543	189206	191862	184639	196458	207981	203253	205335	216227	228550	235516	181922	203982	218377	178589
4.963	180190	185790	188723	183033	191575	208776	199758	204500	217681	224897	228289	179890	198803	216801	177117
4.967	178441	183537	186418	181973	189954	213504	199728	207050	219161	223235	224307	179685	198121	215493	176167
4.971	178553	183021	186916	184238	190764	220902	204336	212350	225236	223692	222795	181018	200345	213415	175236
4.975	180618	185421	186570	190138	191769	230814	211571	217983	233650	225887	225989	183571	205584	213704	174406
4.979	183434	189377	186774	196145	195565	239812	218456	220941	239344	229780	234248	186477	213644	216896	175590
4.983	186216	193903	189682	199043	203438	244800	223221	220815	240911	237020	244204	187802	221645	222577	177825
4.987	189181	197574	192797	199245	211984	244521	223701	217010	234736	247169	252730	187452	225682	230342	178519
4.992	190811	197763	194040	195655	215483	236583	219708	211026	225892	255476	257049	187699	224454	239023	176908
4.996	191406	195824	194559	190174	212696	226032	212262	205834	218311	256249	255439	186211	218151	243364	175060
5	188698	193950	193852	184821	205774	217227	203803	201444	212341	249424	247529	182315	209417	241624	174716
5.004	185215	189662	190615	180402	197857	209706	197068	198179	206555	240022	234735	179347	202468	235513	173676
5.008	182455	185031	185919	178511	192115	204804	193530	197209	204044	229644	223589	176867	197132	226334	172139
5.013	180108	182856	183767	178301	187957	202714	192077	196024	204838	220665	217825	175114	193634	217161	170434
5.017	177479	180832	183242	176778	185191	201543	191533	193457	205735	216554	214432	173229	191532	210866	169799
5.021	176496	177960	181771	174743	183478	200215	190713	191397	204510	214194	212599	171383	189012	208814	170157
5.025	176419	178189	181842	174196	182275	199614	189853	191367	202644	213042	211508	170030	188197	209110	170086
5.029	177600	179615	182493	174537	182702	199186	188887	191773	202693	213399	210509	170340	188534	208828	170232
5.033	179517	179346	182027	173662	183680	199157	188078	192381	204477	214115	209178	171863	189374	208804	169285
5.037	179449	179363	180150	175564	182810	199158	188819	194594	207527	213468	209949	172384	191103	208958	168029
5.042	177970	178619	181324	178317	181871	201509	190422	197632	211014	212124	210999	172488	191265	208636	167753
5.046	179120	177076	185203	179960	182745	206524	193236	201379	216222	211949	210986	174591	191480	209257	168453
5.05	181121	178606	186050	183661	183138	214708	198198	210009	225651	213330	212500	179937	194671	211593	172364
5.054	184667	181235	186493	193064	184872	227301	207102	224967	239529	217449	216882	189910	200279	214268	179059
5.058	193272	185604	193002	206289	192751	243120	220720	240619	255576	226398	226109	205033	211117	218566	190079
5.063	206596	194366	203674	219303	204318	254187	236346	250780	267462	241260	241057	219591	228526	227970	204703
5.067	220724	209219	215956	229022	218188	255405	248536	252118	269383	259231	258067	227347	243446	241365	215856
5.071	230749	225450	227276	231806	232899	246735	250703	244210	259827	272897	273954	225721	250210	254582	218661
5.075	231539	234118	232564	224043	239902	231667	241501	230230	244968	275112	281013	216692	248618	261441	213161
5.079	223747	231859	229861	210832	235145	218407	226535	215430	231985	265147	274892	204439	237611	258345	205053
5.083	209792	221312	220491	198540	223066	209762	210290	205669	222957	249119	259540	192068	221858	247382	194908
5.088	194466	207209	206736	190282	208972	207059	199530	204379	218543	232479	242994	184666	208081	232867	185218
5.092	185948	196479	195165	187111	196980	218434	198552	215683	224719	221651	230680	186808	200666	222218	179642
5.096	186811	190363	190910	195489	191862	247163	210495	246487	251753	219828	225698	199763	204442	215840	180856
5.1	198928	192268	195222	221690	197038	302361	244892	306090	305594	228362	228552	230963	222989	215716	193075
5.104	231473	211493	210802	274334	217187	386865	307543	390875	387140	252202	248609	290148	264296	226701	224230
5.108	290911	255599	249592	358331	263456	478718	394148	478408	483613	302700	298346	374887	339120	255921	282416
5.112	375190	330354	320114	455960	342639	537251	480043	531937	555275	383264	384041	466191	440466	312069	368282
5.117	462570	428796	409908	525905	437692	533613	525902	524251	567224	478763	489453	528065	531950	396717	459564
5.121	511683	513286	484700	533580	510281	469042	508924	460872	514735	562526	576324	525877	570562	486114	519546
5.125	493141	539995	504198	478698	525367	379375	442036	380710	425466	609965	603596	458425	534888	538839	521021
5.129	421006	498671	458924	389338	477537	306595	363670	321883	342223	639683	554860	364275	444971	528762	460302
5.133	339749	413855	380418	306269	394300	265209	306896	290860	289112	710497	459673	286521	347194	461003	369117
5.138	280542	328046	306984	253331	315962	244197	279363	273874	262971	851325	368321	240055	281304	374568	290111
5.142	247694	272438	262637	228173	264751	233069	267219	258063	248665	1014830	309795	216146	247509	305911	244538
5.146	231799	244600	243938	215158	241063	223853	251971	238630	235882	1097230	281634	203278	228846	267409	223249
5.15	219050	229536	232323	203458	229359	212370	229414	219744	222015	1024375	268154	193903	216644	246677	210041
5.154	205733	215485	217522	193075	216522	203228	210580	206043	211685	820953	253914	185490	207076	232955	197133
5.158	193097	202376	202853	184617	202479	199692	198423	198473	206890	581248	237373	178534	197957	222482	186038
5.162	183751	191320	192021	179127	190564	199159	190504	194952	203161	391069	223996	174002	190602	213233	177816
5.167	179228	183797	184329	175960	183631	198234	186657	192073	200955	282728	214852	172449	186310	206941	172665
5.171	177038	178429	179731	172876	181184	197007	185918	191760	200297	235502	211221	172726	184380	203916	170379
5.175	175864	174642	178653	172217	180098	197720	186431	195018	204613	219046	211280	171765	184404	203158	168437
5.179	175427	174001	179680	174061	179382	200606	189391	201007	213382	213349	210675	173244	185789	203285	166987
5.183	174651	175813	180462	178929	179909	205997	196070	211041	224446	212491	211127	177173	189353	202335	170650
5.188	175220	177355	180671	186498	182937	212653	205510	222837	238715	216638	216055	183075	194898	202146	176315
5.192	179195	183212	183126	194906	187564	220169	214416	231979	256679	223734	225975	189968	204703	205462	181263
5.196	185174	191540	186648	201189	195202	226764	221652	243637	284693	231434	239095	194981	217867	210440	186652
5.2	188698	199757	189911	206185	204230	234186	236157	265719	347911	238763	254479	199409	230282	214877	190305
5.204	188194	205199	191515	219999	214126	256703	272912	314557	469456	245164	275482	208929	246859	218779	190035
5.208	186291	209171	190023	255933	228486	318440	347757	405467	653227	254096	317003	229876	285221	221749	189076
5.213	186592	217448	189245	325926	264219	446711	473890	526191	862691	279904	417631	268310	375184	226460	194377
5.217	199489	242955	195120	427685	343849	650094	633814	643454	1019489	353266	616509	325193	538512	241250	215194
5.221	232320	294621	216367	543924	474328	895918	780633	717916	1064270	508007	911131	389887	757450	285535	256724
5.225	287092	372652	260403	637317	633315	1098821	865561	728314	999206	741805	1228732	445476	960534	382566	313627
5.229	359558	463023	328618	671785	773181	1165896	858902	676277	863475	993410	1452003	478439	1063420	532062	370750
5.233	424354	536748	402985	637885	836439	1064024	762082	571612	698679	1158502	1488170	475055	1029226	691108	408766
5.237	443761	562767	447635	555260	796957	846634	612691	449381	538035	1149844	1332644	433643	877183	792462	412617
5.242	411966	528109	440385	451061	678141	605969	460745	344366	405782	975365	1061214	366060	672639	784908	378745
5.246	348150	446449	386888	348764	525688	414845	340144	270229	312024	728865	769410	292127	483535	675531	322149
5.25	278280	349787	314074	268846	382295	298212	261695	229582	255757	502677	526845	236020	343977	518635	263846
5.254	225584	269574	250152	220995	279699	240749	221603	212862	231843	347387	365741	203831	258158	375626	218796
5.258	196407	220194	210559	197959	222450	217928	206320	207743	227546	267584	281802	189461	218116	282596	192306
5.263	184331	196547	193783	190773	198989	211292	204322	209678	230707	235765	247026	187184	205622	236269	179657
5.267	181813	189093	189856	194308	193682	210662	208783	215999	239219	225505	236167	191767	204267	218366	175139
5.271	183809	188834	189779	200520	195604	215914	215101	221054	247835	223695	237121	198665	207909	214086	177657
5.275	186844	191563	190539	203954	199318	220642	220106	223543	251948	227334	242206	205177	212719	215218	182438
5.279	192058	195888	191959	207382	202285	221343	222291	223544	251467	232484	247928	209437	217844	217832	186058
5.283	197926	200484	194885	210997	206156	223240	220798	220085	249450	235244	251891	209422	223670	220817	188326
5.287	201126	202285	197435	210927	209111	224346	215891	215045	244292	237053	252109	204353	225059	224899	188260
5.292	202720	201490	198541	206552	208753	221914	209222	208322	235958	237678	250402	196664	221659	228990	185924
5.296	200671	199221	198582	200659	204401	219423	202979	202372	228314	237370	247344	187435	215329	231141	181331
5.3	194103	196292	199622	193044	199102	216925	197825	198175	222942	236461	243756	178913	208499	229789	174016
5.304	187132	190460	198844	184355	195951	212501	193031	192664	217147	235086	239558	171965	202933	225605	167499
5.308	181446	183116	194783	176653	192028	208212	191341	187047	210171	230012	234542	166542	198543	221070	163432
5.313	175479	178082	187845	173586	187231	203818	190286	185265	203332	222309	229677	163192	194273	216389	160643
5.317	171012	175295	181381	171101	184076	201870	188249	186448	199528	216762	224226	163183	193097	210343	159069
5.321	167885	172607	177289	168413	182507	203959	189579	189439	199566	212190	219204	164951	194213	204824	160069
5.325	165355	171186	172115	169075	181273	207419	194249	195336	204877	210061	217210	168124	195221	201219	161458
5.329	164844	170933	168662	173747	181020	213276	202934	204588	215505	212885	220359	171734	199519	199551	161691
5.333	167869	173106	170365	181249	184026	221197	218580	217531	228134	219338	226058	178028	208691	199906	162877
5.338	174167	178518	175045	191743	191467	227589	235077	229271	237318	227518	235360	186418	219912	203633	168116
5.342	182344	186296	180468	202986	202836	233341	244381	234198	240036	237518	249471	193576	230463	210620	177544
5.346	189006	193800	186256	209237	214198	237635	244884	230244	236570	250436	263008	196554	237147	218779	185222
5.35	192575	200701	190632	207021	219387	237275	236419	221484	228991	261065	270426	193057	237212	227180	186375
5.354	192941	204359	193319	199219	216899	232541	222928	211525	219573	263219	269171	186164	229171	234330	181966
5.358	190212	200837	195754	189906	209390	226077	210444	202270	211769	257037	260207	178214	217786	237221	175742
5.362	184706	192474	194597	180597	199545	219935	201395	195540	205867	246178	249030	171079	207931	235878	169496
5.367	175467	183191	190068	174257	191031	216172	195766	191423	202994	234110	239732	167604	199981	231392	163027
5.371	169807	176848	184353	172747	185850	214821	192998	189688	202133	226390	231917	166416	194619	225435	160659
5.375	169104	173651	178993	172229	183025	216630	190575	189683	201167	222639	225800	166414	193361	220215	161065
5.379	167838	171474	176084	170674	181832	218516	187921	189073	200074	219933	221387	166117	195552	217749	160840
5.383	166169	170338	175097	170629	181519	216186	186372	187087	199562	219187	219293	165492	198945	220539	160975
5.388	166394	171249	174271	170153	181112	211624	185466	185135	198096	220281	220073	166620	199659	224571	161261
5.392	167969	173133	173521	168839	180005	206465	183908	183717	196394	219418	219592	166483	196452	224511	160484
5.396	168530	174864	172894	168264	180320	200880	182496	183410	194172	215782	214860	163889	191624	220624	160326
5.4	167829	175278	171904	167444	180484	195281	180871	182912	192391	211562	209844	162650	187230	214401	159822
5.404	167236	172982	172413	167778	179094	193592	180491	183169	192287	207158	206812	163604	183992	207973	157930
5.408	166759	170262	172548	168597	177393	193049	181299	183623	192233	203971	205990	163181	181609	202729	156917
5.412	165569	168503	171308	167420	176568	191553	181610	183713	192543	202227	205336	163095	179761	198444	158026
5.417	164888	168689	170080	166122	175600	191408	182392	184254	192392	200687	204520	164081	177499	196412	158191
5.421	164609	169143	169419	166036	175300	192886	181903	182945	191877	201349	204721	164220	176861	195210	157363
5.425	164039	169473	168640	165895	174420	193493	180318	182339	193166	201638	204725	164045	178506	193544	157488
5.429	163226	169723	168177	166091	172708	193953	180398	182553	193624	200473	204675	165314	179692	194663	159117
5.433	163013	168980	169756	166661	171553	195996	180717	182104	192065	201237	205925	166595	181326	196835	160593
5.438	163520	168771	170794	167883	173126	198186	180504	181333	193820	204056	207249	167221	183048	197250	159861
5.442	164969	170199	170898	170488	175725	198186	180850	181878	196837	205702	207383	168419	183582	196889	159485
5.446	167095	169336	172597	172259	176883	197819	182518	183630	196570	205222	207960	170320	184090	198438	159775
5.45	168809	169181	175114	171675	177290	195158	182226	183797	196063	205978	208643	171756	185714	199891	158772
5.454	169393	171453	174191	171327	177746	190412	181490	182603	193669	206318	208207	171545	187237	199269	159907
5.458	168032	172494	172080	169739	177361	187714	181577	181920	190555	203627	206780	169101	184928	197339	160703
5.463	165437	170466	171574	167102	176175	186711	179676	181598	188725	200308	204566	166521	181444	195120	158026
5.467	164515	167306	170753	165079	174437	185648	177247	181868	188838	199022	203029	165590	179635	193732	156516
5.471	164040	166149	169522	164465	171732	185569	176635	182723	190188	198711	201963	165903	178717	192774	156405
5.475	164221	165884	170602	164850	170338	188767	178892	185202	192216	197988	201031	167435	178051	191962	156458
5.479	167460	167496	172114	167299	171157	193335	182787	189520	196798	199693	200553	168909	180886	193729	156720
5.483	171556	170176	175084	171108	174182	197120	187139	194295	200646	203023	202746	170310	187621	198235	157263
5.487	175135	174401	180751	174791	179126	200856	190468	197479	204073	208601	208721	172428	195059	204306	158854
5.492	177748	177945	187407	177464	182405	202828	192485	198017	207042	214606	214806	174278	200781	211210	160916
5.496	179046	178215	190491	178480	183640	202354	192402	195498	206367	218937	218836	174151	202176	217280	161539
5.5	178967	177526	189841	177821	182921	199747	189170	192000	202921	221189	219586	173710	198882	220582	161080
5.504	177526	176724	187009	174571	180545	197556	184568	188780	198585	219298	218186	172729	193591	221139	161533
5.508	173180	174300	183336	171061	178737	195930	180703	185069	193966	214379	214839	169459	188038	219503	162288
5.513	168253	171065	180455	167551	177198	192474	178971	181225	191341	209212	211869	165195	184054	214523	159953
5.517	165778	169367	178953	164864	174262	187957	177287	179369	189962	205267	207920	163347	180667	205506	156519
5.521	164190	168564	175234	164214	171087	185857	174462	178728	188048	201948	203627	162608	179129	197780	155289
5.525	162973	166821	169990	163182	169754	185998	173860	180393	187347	198726	200162	162065	177672	194194	156041
5.529	162145	165313	168268	162185	171067	184599	176706	183529	188918	197185	198967	163818	176119	192151	155779
5.533	160705	163727	168320	164515	172652	185103	188133	191753	194121	198267	198816	166048	177574	190401	154903
5.537	162391	164365	169334	166865	172425	189450	218424	213626	205471	201722	200944	168753	181360	191729	156710
5.542	167172	167617	172995	168632	174718	196438	282779	256466	227561	210175	204588	173478	188110	195480	159923
5.546	174197	174475	177005	173276	179587	204677	390194	321193	263530	227332	214158	180086	200624	200709	163670
5.55	183512	185032	181958	178700	186396	211989	521664	394042	306656	257844	232866	191875	220009	210935	171378
5.554	196783	198189	189042	181922	196072	218183	632992	445862	343570	301435	259431	206790	243837	229453	181857
5.558	210981	213245	197116	184988	205700	219263	676147	455187	361776	346806	287670	216793	263527	254356	192178
5.563	221931	225407	203366	187587	212831	214703	631384	424120	357835	372256	307198	223392	270185	276349	201685
5.567	221529	228689	205119	188344	215090	209275	529238	374249	340595	366983	309071	229496	260190	286065	206541
5.571	210989	223140	202042	190988	211471	206212	426647	334734	329663	339588	294810	239113	244761	280663	205616
5.575	200133	212771	195401	202310	206485	208248	361018	324828	344800	303247	276821	259904	233232	264803	206672
5.579	192350	204157	189847	228528	207108	218254	340707	345865	381895	272441	268353	299775	233865	244978	218621
5.583	192327	205551	190387	271059	216545	234891	355333	381074	420676	258908	278331	355085	252991	228707	243521
5.588	204118	219185	196180	320267	236646	254109	378793	405799	440646	264230	310599	403693	284016	222242	278188
5.592	221946	243751	204644	362132	264475	269315	383569	399772	426120	281869	355179	421388	315650	225639	311708
5.596	240315	270366	217709	379441	291459	275571	358190	359263	377071	302021	392992	398296	331384	237641	324825
5.6	253250	287926	234437	361342	306709	271173	311779	302090	311840	315089	404223	344785	322511	252374	311107
5.604	252526	288089	246422	312911	300167	257271	262954	249298	256319	311442	382964	281793	292906	259947	277504
5.608	236782	268398	245141	257312	272017	237602	224761	213338	222552	290683	336183	228670	254204	257417	236020
5.612	213706	237518	232618	213533	236304	215662	201433	195123	206485	262808	282781	194877	218561	248390	199839
5.617	193073	208296	215670	186374	206457	198440	191623	188348	200863	237140	243365	177921	195543	234523	176332
5.621	177683	187275	198491	172939	187409	190703	190546	186668	201427	218223	222216	170980	184668	218912	164897
5.625	168920	178046	185454	168372	178360	189186	191837	189409	207260	208452	214311	171524	181271	207887	160544
5.629	166574	174397	178304	168100	176048	189317	194137	194932	214335	205590	211903	172950	182089	202657	159759
5.633	165236	172265	172942	170665	178239	190207	196594	199850	219442	206282	211834	175827	183706	199247	160695
5.638	164947	172853	170913	174743	180412	192816	199278	200890	221281	207866	213878	180530	185841	197973	162950
5.642	167293	176053	172198	177558	184005	197623	200935	198371	219152	211489	217211	184440	190522	198843	166037
5.646	171789	179221	173549	178531	188619	203949	198463	195768	217255	217536	221656	184461	195481	199907	169529
5.65	178315	183282	175793	179703	191249	206636	195141	192964	215368	222547	226019	182070	199232	202975	172513
5.654	184389	187469	180118	180408	192361	206543	193525	191847	214424	223299	226525	180312	198927	206387	171210
5.658	186216	189435	183768	178496	192351	208652	192938	192819	214767	222115	224563	177825	196330	208923	167444
5.662	184702	187788	184517	177119	191270	212865	193989	194551	214903	221389	223879	174909	197560	211744	165228
5.667	181465	184556	182504	178580	190635	219665	196061	198331	216338	224248	225220	174849	202697	214018	163759
5.671	178372	182747	179850	182625	193310	232204	199407	202964	221263	230290	231174	177206	209178	217650	162092
5.675	175433	184255	179238	187948	198097	248572	203897	207005	228113	239583	242232	180527	219186	223527	162358
5.679	174542	187528	180971	193231	204180	261969	207598	211409	235197	253690	255339	183380	231702	232489	164116
5.683	176467	193041	182508	196605	211742	265803	210200	214099	240399	267647	267169	185514	242339	244871	166902
5.688	177506	197197	182485	197683	218541	261690	212753	214677	241383	274523	275864	187452	248169	256899	169138
5.692	178177	197921	182064	196942	220870	252311	213644	214658	238721	272675	277132	188044	247269	262824	169279
5.696	178906	196230	181506	194021	217728	239443	213483	213206	239655	266894	272559	186782	240959	260518	169284
5.7	178888	195159	181699	190080	212869	226529	216004	212800	243066	264246	265348	186177	232695	252578	169824
5.704	179969	194176	181604	185583	208253	216530	220968	213748	246035	270345	256533	185796	224994	242564	169782
5.708	181494	192275	181132	180905	202037	208630	223083	211746	243970	284621	248684	185521	219412	231948	168859
5.713	181393	190333	181335	176763	195401	200511	218602	206237	236629	297943	242091	184476	212738	222043	167869
5.717	179243	187661	179685	172529	190661	194057	210557	198455	226982	299090	235531	181556	203674	214618	165781
5.721	174944	182659	176213	169252	187023	190888	200126	191407	218121	286248	228118	177544	196983	208830	162747
5.725	171526	177445	174577	167243	183237	192533	190408	186750	210214	263673	222572	172404	193161	203520	159099
5.729	170057	173954	173914	165893	180546	195741	184800	184141	204227	239250	217764	168514	189138	199973	156389
5.733	168171	172449	172974	165732	179504	199513	181907	183787	203147	222422	213016	167586	185896	199979	156043
5.737	166937	171872	174008	167194	180055	217550	181304	187109	206655	214993	210341	169593	187325	201192	159376
5.742	173355	174980	178927	172419	183660	264838	187457	198771	217848	217852	212609	176747	196822	205823	171125
5.746	194625	185946	191440	187472	195060	353474	205413	223892	244065	236042	221757	192122	218660	222604	199232
5.75	238715	215868	221928	218435	223155	489502	240750	262366	287032	282404	242488	221630	266195	265512	252413
5.754	315227	280416	281846	266101	280226	649831	293320	305921	337487	369333	281869	265447	347030	351020	332701
5.758	423877	384510	374383	320670	374304	775577	349562	342802	378184	490839	343848	310363	450198	490324	430255
5.763	534926	509961	484779	361192	488900	811603	386145	358644	393304	619160	421006	339238	548293	659535	516006
5.767	607117	616375	572841	373712	587820	737059	386936	341772	377052	703568	484951	340849	602588	799653	555921
5.771	608809	658204	597537	353310	625834	586296	351907	301469	333992	701041	505241	314684	579719	849853	534776
5.775	536594	618693	546843	306066	578917	425581	295854	256576	282193	611650	475305	270551	493120	787607	459376
5.779	423556	514432	447244	251362	473138	303106	244326	218846	240706	479076	409428	225556	386657	643179	359926
5.783	315026	386985	340339	207697	358038	232528	211816	195456	213960	359352	331398	193903	293301	473699	271326
5.787	239441	283562	256849	183074	268563	201275	196311	186980	200032	277965	268454	177252	229293	335334	210170
5.792	196540	219651	207079	171740	214519	189208	190809	185601	196015	230776	230748	167950	197617	254074	176457
5.796	175136	187427	183065	164988	188479	185175	191474	184993	195980	211035	213310	162831	184914	217493	162544
5.8	165775	173492	173699	161775	177394	183892	193097	184041	196400	207025	207524	161135	180585	204527	157269
5.804	161342	167249	168439	161623	173123	184016	189876	183306	196531	207345	205383	161773	178883	197740	154751
5.808	160490	164089	163443	161929	171923	185855	185217	182428	197228	206272	204467	163550	177900	192447	153501
5.813	160511	163661	162452	162927	170687	187542	183189	182010	196403	204629	205588	166003	178428	191735	154045
5.817	160069	166873	162942	164873	170326	188236	182540	183807	198680	202616	205528	168374	180782	193578	156094
5.821	158130	170193	162011	167060	171892	188745	183117	186854	200603	201131	204910	169855	183596	192873	158184
5.825	156510	172129	160943	169560	174260	188743	182922	187506	200617	202160	207042	169064	186091	191405	159639
5.829	157761	173313	161664	170382	176593	187729	180819	187155	201366	204171	209665	167142	187232	190417	160012
5.833	159368	173233	163035	170350	177396	191522	180450	188834	202803	205637	209741	167248	187034	191184	159730
5.838	161078	170768	163929	170988	177108	205971	184300	193175	207269	206470	209502	169918	188593	192074	159736
5.842	165214	170677	164708	175307	179349	239093	196570	204358	222149	208898	211673	173964	198386	194177	163671
5.846	174540	175639	168373	189591	189846	306191	226926	230977	255180	218394	218006	181413	225691	204838	175170
5.85	195049	184151	177477	220939	217862	420161	285847	277922	310903	240175	234422	196341	281331	232165	201333
5.854	235831	197327	194444	274265	275025	573107	374345	342106	390426	280471	270114	222468	377592	288323	247967
5.858	297830	224797	222242	346288	367376	736054	482318	410452	479390	345029	328675	257707	518604	389644	318191
5.862	371870	267606	260253	425810	488085	858658	584655	459575	549929	428046	402346	294627	682077	534190	408912
5.867	440501	313963	301657	490704	611817	894842	643330	467877	575807	508058	475576	321891	821011	694345	501922
5.871	479172	347101	332240	515489	698792	825237	631358	434369	549388	552566	528696	330151	885568	826081	567648
5.875	470787	356891	337874	487730	716114	679686	555692	375623	480164	542885	540546	315329	846104	878603	581102
5.879	419440	336662	317034	418701	653243	516918	448001	309641	392458	488678	501349	280896	717315	831143	528367
5.883	346400	296327	279175	337630	532712	380634	342121	259811	317207	411641	428380	242274	550316	707386	433334
5.888	275904	253450	238421	271538	403775	299490	266556	247274	279535	335162	349464	220062	400014	552887	339559
5.892	226048	219855	206741	248290	306436	301615	245315	305812	311364	277091	289188	240306	307127	411264	280446
5.896	204567	212045	188409	314788	260301	441137	312076	526145	473627	256799	269941	358067	300107	310185	295837
5.9	221043	259613	185985	563828	298389	836381	550637	1061073	876247	310287	326329	694539	431654	264599	465407
5.904	300471	438623	206329	1153288	499789	1644625	1121375	2093767	1642164	511974	542249	1432723	840186	293360	926683
5.908	496179	892168	267899	2282131	1018589	2922946	2170054	3643951	2822009	998845	1076946	2738247	1728211	444668	1846775
5.912	868054	1796170	396264	4009935	2036376	4451821	3632819	5403379	4284696	1905970	2128227	4509563	3200366	804205	3309883
5.917	1412278	3247974	604366	6033977	3593002	5790854	5166165	6866746	5599858	3191323	3737773	6340611	5082944	1422723	5137320
5.921	2020375	4988766	863640	7758220	5377699	6425126	6235759	7481317	6170876	4552894	5630809	7598723	6834285	2213332	6829842
5.925	2468054	6396194	1080138	8539507	6779019	6040866	6346150	6904648	5719638	5526335	7238399	7757248	7866553	2931662	7788986
5.929	2518631	6947708	1155490	8018704	7261490	4787298	5418365	5345667	4486728	5697903	7938736	6786682	7856747	3260717	7608997
5.933	2142878	6407798	1052861	6356308	6599031	3149253	3860051	3448969	2958369	4963467	7424296	4970376	6688464	3022709	6291676
5.938	1530336	4921224	810542	4162325	5020987	1713488	2281582	1858004	1644975	3617324	5862314	2971748	4695101	2339586	4319965
5.942	927377	3118555	543030	2235376	3168042	817670	1148726	884650	822502	2185105	3839676	1472083	2689705	1520960	2427074
5.946	506751	1651732	347756	1033132	1660764	398219	548985	436674	427339	1114060	2078635	660715	1301567	852326	1142074
5.95	288812	767662	238353	469940	762768	245037	304266	268644	274740	540372	968395	329431	590904	456103	510087
5.954	199645	365092	188272	262385	368245	199402	221209	213999	222981	313474	452582	218002	309155	278500	272903
5.958	172012	225852	169011	197806	234218	188933	194655	195717	204992	244157	273598	183944	219280	213960	199178
5.963	166805	187276	163945	178055	194902	187874	186058	187357	200343	226743	223896	174484	193538	194534	177536
5.967	166099	176310	164939	171688	183657	187274	180657	183650	199254	219154	211484	172370	186909	192159	169047
5.971	164271	173117	165148	169136	178933	186983	175453	182471	197045	210273	206840	171442	184812	193696	165459
5.975	163762	170800	164288	167457	176630	187220	173476	180954	195131	202411	205502	170228	183386	194461	165456
5.979	164407	168743	162874	166014	176465	189371	175543	180461	194276	198395	204188	169678	183568	194509	163371
5.983	164452	167664	163047	165615	176056	194085	178751	180492	194079	197830	202821	169886	186750	195443	160179
5.987	165301	167204	163726	167395	175606	200608	182393	180990	194480	198154	203070	168824	191417	198683	160830
5.992	166705	168229	164990	168436	177604	208704	186816	183415	196709	199352	204321	167538	198024	204536	162968
5.996	168957	169089	167545	171506	182237	216553	191701	187142	200390	203617	207171	168030	206882	213906	165927
6	172283	170968	169424	176256	187873	219827	195727	190824	203809	207991	211963	170336	214686	224254	170538
6.004	175397	172899	170191	179811	193472	216754	197069	192523	204531	209787	215591	171019	218482	233309	175183
6.008	177212	174791	171418	179225	196595	209514	195423	189576	203311	211348	216282	169706	216031	238214	177897
6.013	176057	174818	172284	176651	195178	201392	190748	184265	199933	211103	215572	168802	208582	235477	177189
6.017	171134	171953	172337	172583	189107	192163	184426	178785	195918	206651	212642	167236	201576	227683	173600
6.021	166209	168747	170146	166751	181263	185395	178728	174497	191867	200515	206233	163942	195161	217942	168232
6.025	163652	167062	167281	161609	173220	182359	174680	171813	188551	196007	199987	160857	187303	206698	162529
6.029	162347	165135	165368	158212	167350	182299	172420	169901	186028	193388	197306	161088	180528	198780	158442
6.033	160360	163162	164728	156744	164571	186394	171018	170111	184853	193844	196396	161433	178386	195242	155814
6.037	158481	163394	164719	157379	164492	195929	172461	173576	188028	197207	196527	161506	180103	193537	154145
6.042	159540	164399	164165	158813	168000	215234	178686	179789	194275	203883	199197	161973	185757	194768	155683
6.046	161322	166765	164829	163095	174732	243421	187656	186760	201179	216536	206453	163377	195884	200715	158874
6.05	164778	172470	167799	169992	183652	275037	199561	193371	210302	236565	218326	166119	210135	209767	161205
6.054	170244	181698	172533	177346	195367	305570	211387	201468	219478	262533	233685	169962	226692	221827	164344
6.058	176020	192832	178095	183299	208761	325026	220657	207361	227504	290164	250522	173037	242575	237765	168872
6.063	183367	203954	185783	188791	218560	329337	225113	209416	232509	313310	265935	175048	253072	255847	174084
6.067	193497	216065	195585	192776	223077	321754	224992	209934	235125	326181	273562	179275	253630	270992	179301
6.071	204191	227281	206025	193490	224947	305465	222390	208452	235227	327494	271643	184207	246308	282150	185899
6.075	214566	234614	216351	192418	222394	284517	217450	206479	233801	319391	264399	186414	237212	286967	193662
6.079	220179	237434	222120	189911	216545	261496	211613	203828	231595	301238	255952	187628	227887	282940	198531
6.083	216666	234735	221616	188073	209924	240987	205783	200285	228144	277640	246043	189147	220064	271376	200093
6.088	209423	227335	216354	186554	204143	227237	200638	197098	222986	258212	236087	188342	212018	256267	197593
6.092	200383	216952	210047	182225	198832	219452	197896	196764	218611	243539	228222	185331	206783	240866	188759
6.096	191541	206304	204618	180632	193804	219017	200182	201984	217799	232091	223823	183720	206350	228206	181028
6.1	188014	200142	199561	185103	192651	227525	208646	212750	224972	227615	225104	188669	209969	220784	179667
6.104	191538	201839	198197	195788	198598	241307	222446	226688	239555	233328	233445	201124	219871	223038	187230
6.108	200640	210931	204358	211460	210653	250076	236537	238413	253082	247332	249085	215373	235461	233820	202117
6.112	211945	223350	214859	226133	223900	246348	240429	239745	257235	260384	266336	226939	248106	247013	217451
6.117	218496	230065	220504	231004	231948	232251	231288	228818	250510	262611	274895	229384	249554	253245	223910
6.121	214341	226337	214819	221055	228448	214914	215788	210115	233817	252001	269464	217466	237294	248452	218767
6.125	199484	213554	200618	202348	212380	199107	199261	192071	212504	233684	253116	198580	217812	232423	205233
6.129	183439	195213	185169	183419	192962	188920	184301	179577	196032	215268	234365	180124	200370	214118	186970
6.133	170606	179435	172667	169623	177883	183425	175160	173012	185436	201765	217825	166184	186931	200134	171118
6.138	162123	168707	165139	161360	168659	180257	173604	170214	179812	194431	205537	159201	176771	190861	160977
6.142	157312	162185	161001	157228	164496	179091	173009	168086	176353	190792	197640	155539	171821	186493	155400
6.146	154335	159519	159444	156065	162766	178005	170701	166140	174568	188668	193325	153820	170798	185586	150665
6.15	153462	158952	159425	155301	161768	176394	168499	164718	175987	188549	190701	153266	170897	186095	147967
6.154	153616	158920	158925	154754	160834	175253	168148	164616	177298	188307	190665	152182	169995	188211	147898
6.158	154182	157559	157555	154903	160109	175940	168653	165512	177200	186992	192240	150942	169776	191368	149436
6.162	153928	156122	156652	154301	160434	176348	168610	165878	175664	187395	192591	150949	170872	194042	150133
6.167	153375	155429	156640	152667	160599	177842	169450	166784	175030	189009	192185	152800	171551	194663	149226
6.171	152956	155423	155826	151635	161920	183436	172077	169335	178318	191183	191599	153389	172307	194278	148187
6.175	153436	157149	156066	154121	163659	195834	176562	175627	185318	196546	192222	154084	173993	193177	148792
6.179	157646	163903	159918	160594	166474	223500	188419	195940	201241	206865	197089	164120	181468	192768	155532
6.183	175748	188772	169064	175312	179156	285969	224629	249092	245342	226753	210859	195848	204669	200408	171670
6.188	232361	269651	199550	219763	214550	422431	317329	371555	348398	270799	247105	276739	268482	229528	221761
6.192	380967	484230	282809	327512	302502	685363	505305	610144	555617	367177	339263	463528	418034	307661	353298
6.196	699601	947550	471743	539119	494804	1101186	816984	985347	895768	561942	543139	808519	709896	481711	624764
6.2	1234937	1760417	828303	882309	837623	1598502	1229229	1453243	1331694	881781	913949	1304023	1178388	799576	1079996
6.204	1930731	2875330	1345525	1316496	1318818	2046368	1628262	1863031	1734980	1296079	1438560	1844712	1763025	1260286	1680670
6.208	2610792	4014245	1894452	1713936	1829986	2296637	1854879	2038466	1949066	1692575	2002371	2236774	2285118	1766317	2258065
6.213	3031071	4814819	2279997	1912425	2190297	2211579	1807994	1911329	1883275	1909206	2423948	2311218	2534118	2141024	2589126
6.217	3000505	4974246	2339921	1821173	2244703	1831514	1512032	1543854	1570176	1849439	2514424	2039139	2391842	2212907	2533910
6.221	2520327	4377677	2052682	1492108	1957551	1336666	1108262	1092149	1160431	1545161	2225935	1539990	1930954	1947048	2117744
6.225	1816433	3281228	1558334	1066684	1459335	889599	753832	716828	825667	1128266	1711072	1018313	1360681	1480031	1520065
6.229	1149902	2107619	1045703	690967	962054	579550	520825	484979	625967	751076	1186299	625255	876021	1001093	960135
6.233	669591	1180127	646426	447316	599836	405127	395492	373386	519712	497336	801920	396181	566344	636307	568936
6.237	399314	625363	401749	326215	392786	318565	335503	328134	454014	362486	581634	293175	407314	415285	356344
6.242	274006	367110	280260	277321	295096	273015	302334	303606	401366	300724	468198	256069	330850	303231	265601
6.246	221980	264440	225957	256796	253046	247325	276844	283835	354232	270759	403980	239716	290898	254116	232900
6.25	201037	225077	200271	244207	233413	233182	255742	266014	315028	252269	358992	229216	266633	230671	217725
6.254	188903	208309	186347	232956	220636	225841	239168	250992	285253	239009	325397	219354	250970	216607	206175
6.258	178686	198027	178969	222874	212439	224316	229764	241784	266564	229124	300224	210322	241979	208510	197384
6.263	172444	191168	174644	215709	208935	231976	227110	237726	259508	224977	284462	205683	235431	203571	190106
6.267	169534	189518	172867	214140	209066	250663	230882	241113	260412	226350	277715	204756	234461	199951	184482
6.271	168805	191040	171181	219646	216708	276650	241677	251844	268970	235916	276845	209487	244430	199645	182513
6.275	172616	198710	172341	231243	233645	303903	254695	265868	284089	252516	281658	220166	263191	203889	185897
6.279	182767	212874	179154	244326	257690	320110	266284	276615	300983	273496	292998	233792	282861	212118	192236
6.283	197047	228921	187348	256161	281772	318578	273600	278882	313824	292010	305940	244609	297208	222302	200150
6.287	209045	243193	196837	261899	294051	300140	270842	273711	315297	299005	314635	246043	302290	232266	205726
6.292	218327	249653	205770	256019	290412	275220	261099	262876	306725	293006	312811	238073	297005	239224	207434
6.296	222004	245231	209966	242011	272680	255582	251013	250912	296557	281441	302761	225663	285637	240100	205467
6.3	219176	235272	209380	227782	252694	247871	245512	244767	289343	270208	292678	213704	273832	236736	201217
6.304	214549	225261	206536	218308	238800	248000	246006	244985	286378	264968	289906	207222	267605	232987	194452
6.308	208582	219390	203425	214710	230452	250224	248808	246744	286609	265257	295481	204722	268874	231795	190324
6.313	204619	217229	200413	213311	226820	249938	248556	245338	283328	267624	303883	202060	269282	232055	189256
6.317	203231	216375	198470	211196	225877	243487	243830	239612	274226	267561	307805	198635	264885	234194	188242
6.321	201113	213659	195881	206819	222395	233266	235595	229496	261803	263165	302661	193336	256039	235369	185620
6.325	196762	209018	192317	199706	214425	222337	223937	218035	247485	253583	288181	186280	241696	231651	180770
6.329	190330	201194	189047	192337	205755	213583	212613	208346	234514	241143	268038	178969	226915	225582	174327
6.333	185037	192836	185128	186162	200184	207172	205376	201669	226139	230590	251307	174339	218174	218795	169308
6.338	179785	185021	179652	179908	194323	201294	201649	196191	218768	223091	240461	172449	213310	212219	164980
6.342	175408	181120	175256	174072	187065	197720	197321	191578	212083	216742	232635	169631	207261	207430	160367
6.346	173100	179313	172796	170246	182427	196524	193582	187478	206993	211422	226255	164703	201191	203637	158539
6.35	171402	175662	170113	167841	180644	193445	191058	185779	204589	208097	223339	160947	197950	201756	158539
6.354	169142	173240	168633	166478	177601	189658	189306	187421	203765	205307	223064	159896	196110	201599	158091
6.358	165656	171415	169438	165230	175264	188537	188429	188379	201214	204399	221120	160162	193383	201012	156166
6.362	162398	169303	170020	164198	174366	190438	188623	186704	198117	204490	219313	159388	189880	200691	155239
6.367	160765	168344	168775	164316	174261	193101	188442	185019	198512	203391	218385	158874	187663	200635	155852
6.371	160225	167763	167302	164526	174382	194247	188784	186370	200672	201262	216447	159438	185774	198855	155780
6.375	161335	166213	164719	164626	174542	195086	191857	190871	205009	200998	215184	161639	185847	195251	155283
6.379	162865	167128	165069	167266	175472	199241	197323	199038	216781	206188	215487	164658	188388	193777	156112
6.383	165409	171466	168629	171491	177480	206769	208405	211487	235944	216279	220580	168826	193881	196759	159891
6.388	171660	176288	174022	178019	183555	215284	224450	224781	257100	230229	231595	176389	204510	203840	165575
6.392	180003	182203	179133	186900	193987	222923	237015	235277	272761	245338	243415	187109	217070	212044	172626
6.396	188411	188074	182749	194277	204918	224847	238831	237147	275977	256159	253643	195251	224628	220798	179666
6.4	192641	192289	187067	196426	211544	219856	228823	227862	265120	258522	259521	197870	223390	228277	184185
6.404	190516	193766	189981	192289	211385	211763	214799	213458	244339	251023	255112	192966	216220	228658	183661
6.408	186556	191101	189580	184856	203942	205047	203075	201092	223744	236452	243761	183146	207259	222271	178296
6.412	184169	186756	186174	178759	193870	200719	194327	192431	209977	221832	230928	175779	199468	214178	171996
6.417	182151	183873	184696	174681	186279	197370	189322	188132	205742	213657	219131	172054	195153	208482	168598
6.421	181974	182401	184496	172621	183143	199433	191124	189809	212764	212128	212666	171122	196185	206500	168334
6.425	185375	184657	186891	176106	183773	208571	198624	197173	225873	215135	211675	172972	203840	208563	168393
6.429	196486	193642	194661	183880	191087	225441	217221	209475	240656	224636	217047	177888	216750	219440	172544
6.433	214479	207940	209071	193629	203142	251845	258665	227823	260349	246111	228294	184282	235235	245832	179339
6.438	234583	226728	226397	202431	218254	289216	334834	257338	287534	284085	243811	189076	261832	293559	186298
6.442	259556	252913	247292	209088	237079	336133	451419	304507	322481	347168	268233	192675	298780	372938	194846
6.446	296897	287278	277892	218622	260318	384739	590191	365436	360088	434822	303482	200356	346367	489042	206375
6.45	346479	329898	322423	232852	292408	414858	708667	422567	388342	527901	347347	213367	394528	618897	221164
6.454	400052	379600	369993	248314	332561	412650	757886	453458	395862	594307	393145	231521	427926	719588	239493
6.458	441893	422883	402482	260578	362830	379512	711366	444750	377537	606589	422513	249365	434168	755396	259371
6.463	453667	439464	406817	263838	366434	332451	594648	400517	339304	563538	419106	256231	404417	710537	272675
6.467	424651	419273	381389	255302	345442	286836	463153	341284	296364	484186	387157	251007	352632	598677	271981
6.471	365950	369324	335579	237465	308003	251892	356310	287254	259589	395579	341724	237539	300471	466373	257258
6.475	302354	310299	287276	216949	264850	229461	286965	247669	234049	321927	297535	219354	259551	358830	233165
6.479	253630	260734	248595	198507	229415	215874	248192	222683	219940	272180	263971	201222	234330	288567	208404
6.483	221952	228365	220940	184498	206711	207411	226584	208202	213322	243425	244232	187027	221399	248108	189116
6.487	201737	210022	203266	177096	193203	201284	215078	200371	211309	229224	232523	177392	211054	228189	175639
6.492	190538	197361	191835	172972	186740	197055	210108	197019	212899	221194	225718	171984	204178	216369	166417
6.496	185666	186277	184180	169046	182549	195092	208608	193551	212334	215363	223889	170279	199840	209118	160149
6.5	184850	181328	181491	167922	178952	193402	207230	189994	207253	212893	221897	168813	195194	206327	157082
6.504	183194	182163	180376	169107	177827	191668	202524	187569	202206	210180	218649	167489	191575	203086	157569
6.508	179932	182347	178930	167384	177136	190940	198261	185297	198540	206525	214580	166429	188396	200411	158783
6.513	177338	179899	177796	165793	175831	190662	195964	184310	194680	205377	209509	165222	185394	199842	158552
6.517	174442	178434	175995	167309	175795	190025	193383	184752	193067	205087	206456	164953	183729	198324	158104
6.521	170425	178314	174097	168679	175769	188991	191669	185640	193971	204926	205735	166271	182446	196263	157665
6.525	166092	178057	172890	168255	174135	187824	191231	185828	193778	203631	205276	166608	181477	193659	157592
6.529	165256	176855	171848	167717	172288	186660	189914	185225	192175	201068	203778	165846	181142	190982	158310
6.533	165806	175024	171995	166811	170993	187018	186836	182513	190968	199198	201790	164986	181065	189074	157234
6.537	165501	172602	169988	164781	169840	185861	183544	179062	189515	197795	200810	163559	180359	188236	154821
6.542	164152	170078	168895	161419	167604	184656	180266	176818	186748	195805	200718	161334	177462	188622	153697
6.546	162489	167700	168989	158138	165250	185166	179133	175979	184653	194687	200615	160005	175579	190162	154094
6.55	161381	166556	167148	157401	163521	187456	180864	176100	186936	194945	202809	159297	176079	189260	153774
6.554	160805	166138	167320	157177	162918	190992	183267	177272	191540	196121	206390	157662	178419	188205	151335
6.558	161786	165101	168418	156635	164675	195379	188100	180992	197575	197913	209571	156294	181091	190827	150063
6.563	162843	164001	166931	158011	166618	200259	199082	187866	206434	202295	212437	154688	185031	194359	150551
6.567	163799	166158	168403	161850	167446	205856	217446	199164	220347	207017	215834	155729	190659	199269	150643
6.571	167549	172646	172222	167361	171230	213965	246457	215337	243027	214406	220111	160473	199055	207856	151694
6.575	175499	180511	177935	173271	178618	224900	286875	235552	274601	229009	226465	166464	212207	223483	156021
6.579	188100	191106	186989	180424	187798	236058	332054	257913	312885	247663	236867	175435	229086	245861	164271
6.583	203157	206058	196446	188765	199224	242380	368764	278116	344978	262956	246164	187193	245327	266974	173786
6.588	217470	223917	203598	197761	210142	241182	381328	285431	353561	268810	252254	197298	255243	278347	184372
6.592	228425	239299	209168	205112	216608	231096	359576	273239	332434	263828	257370	203175	256665	276067	194875
6.596	232789	244911	211830	206092	216149	217875	313022	248191	292826	249285	254124	200855	248897	260258	199233
6.6	225937	240287	208649	197849	208223	206580	261280	220949	251412	231650	242553	189743	231596	238156	196466
6.604	209692	226557	201032	184969	198472	198160	222543	200852	220641	217038	228965	177180	211591	218152	187617
6.608	192017	205650	192648	175047	187232	194705	202838	192955	203060	207442	215634	168776	196549	203022	175893
6.612	178674	187826	187108	168878	177521	194183	194611	190948	197118	201976	208021	165632	188482	194275	165218
6.617	170761	179150	184705	164875	173385	195981	191098	189343	197616	200719	205716	166260	185993	193433	159750
6.621	167765	176897	184509	163290	172944	198415	189071	187371	196990	203701	204994	167386	185914	193601	159309
6.625	171036	176502	186358	163113	174105	198715	186164	183370	192901	206850	205760	166471	186121	194638	160901
6.629	174263	176970	189391	163681	176272	197642	183270	178704	189112	207884	205405	163345	186425	198686	161733
6.633	172982	176559	190770	162169	175593	196346	180317	174843	186359	206746	202273	160032	185503	202321	160799
6.638	170448	173144	188228	157035	171616	194101	180008	172541	185266	205403	199196	157536	183728	203554	158730
6.642	167186	167938	181593	152727	167302	190920	182431	172576	185829	204366	196212	156217	183649	204942	155181
6.646	161340	164026	173585	152218	164723	188545	183672	173384	184979	202545	194404	157459	184940	205153	152813
6.65	156825	162432	168087	154150	164112	188307	183531	173804	184116	202045	195295	159529	186693	202334	151775
6.654	156604	162464	164800	156360	165457	189480	184158	175219	186227	202138	197777	160328	186492	197154	153040
6.658	157493	164522	161820	158131	167307	192259	186452	179473	188469	201274	200815	160685	185760	191770	155390
6.662	157474	167038	161568	160730	170279	195246	189012	184796	191585	202440	204866	162275	189029	189716	157566
6.667	158960	169725	163924	164218	173493	197102	192673	188632	196301	205948	208619	166531	192949	191902	158924
6.671	163411	175410	167470	169109	177622	198386	195178	192480	200531	209276	211826	172647	196937	197173	159457
6.675	167349	180441	171935	173559	182932	197732	195641	194632	202498	211035	215497	176989	201022	201540	162008
6.679	169636	182775	174188	176201	185801	195067	193745	191916	202598	209677	218097	178202	199031	201995	164508
6.683	168973	181527	173738	175675	183437	190862	188460	187934	200276	205790	217135	177261	191986	200166	164504
6.688	166326	177418	171115	172290	178731	187813	184205	185191	195121	200876	213652	174222	186130	196324	163465
6.692	163995	173327	167288	167059	174137	187767	182373	181048	189644	198229	208911	169396	181296	192797	160355
6.696	162944	170121	165744	162767	170694	188067	181615	178269	186826	198678	203617	165620	177912	189092	155561
6.7	163739	168391	165916	162138	170503	188371	182804	178451	188276	199040	201261	164028	177270	186307	151813
6.704	164948	169187	167807	163494	170775	189744	184457	179946	190448	199291	201653	163583	178041	187970	150093
6.708	165275	170586	169809	165026	171173	191272	183963	179798	192449	200142	202737	162994	178145	190753	149932
6.713	164213	171405	171434	166108	172888	192177	183460	178312	193080	200742	203307	162980	178567	191503	149619
6.717	162512	171096	170962	165229	172203	191927	182091	176545	191615	201477	203988	163381	178150	191126	150219
6.721	162019	171088	169102	162214	168845	190917	179983	175448	189966	202299	204262	162707	176898	190769	150735
6.725	161742	169713	166890	159300	167577	191366	180027	174087	188327	203089	202230	161472	177612	189652	150284
6.729	160409	168383	165055	158904	167919	192782	183778	174293	187626	204217	202155	162002	179264	190209	150381
6.733	158730	167427	164449	159930	167483	195443	191943	180144	193942	208823	205378	162796	179744	193756	150663
6.737	159267	167325	165803	162689	167702	203546	212188	190639	207550	222038	208771	162779	184439	199058	151668
6.742	161452	170382	168764	163998	169094	215271	255003	209805	230136	252173	216714	163963	193627	209879	152645
6.746	166205	174556	175281	164181	172250	226344	318496	243884	264890	303763	237154	170821	208028	229296	153755
6.75	177561	181302	185996	168257	179950	238282	390618	289214	309435	372345	270053	185343	230114	257956	157897
6.754	196415	195164	201063	178380	190615	248063	449797	332000	349411	441884	310058	208218	257565	293118	168423
6.758	220195	214319	219639	193450	202786	251420	470153	355294	373771	485338	348965	237080	280516	322813	183098
6.763	240088	231951	235165	209048	214056	249379	446495	350296	374084	484872	372810	262535	289973	335467	199171
6.767	247391	242535	242562	219745	220769	242371	393949	322293	343652	449028	371358	274127	285220	325292	211096
6.771	241704	242762	239914	221932	220302	230985	332141	284641	297136	393448	347686	266234	268105	299940	213841
6.775	227753	233608	226876	215174	213286	220913	278371	250014	255794	336183	313725	244489	249149	270729	206340
6.779	211071	217572	209989	200771	204560	215187	242435	224764	228071	292898	281422	216937	232028	243383	192489
6.783	195607	201443	195404	185879	195989	212822	222863	208916	213976	266992	256260	192973	216746	223312	178523
6.787	183834	191286	185041	176336	189547	216393	212901	202013	209955	254645	239115	178337	207684	213910	168205
6.792	179844	187590	180604	174929	190911	228337	212546	203263	215662	251734	230269	172394	208627	213844	162671
6.796	185607	189453	183527	180839	201927	251860	224096	215402	232341	261738	231644	173365	219467	223060	162471
6.8	200932	198301	192819	194781	224738	288551	246936	238722	261139	282290	244967	182353	243186	245271	170308
6.804	224686	218027	210508	220677	261283	329078	277612	269013	299573	311108	269323	201181	278574	278275	183357
6.808	255554	246126	234054	254080	307569	360797	306567	298439	339279	342846	302409	226483	317887	317033	201626
6.813	286244	273911	255519	284139	353163	372700	323542	314250	363254	366804	336189	249817	350129	350739	222545
6.817	304924	294470	267461	301112	380720	357726	320095	307278	360548	370449	356922	263032	363076	367182	239035
6.821	301580	298677	267810	298127	378749	324756	299396	282100	334479	351846	355900	260949	348851	364058	244576
6.825	280157	284157	257865	278623	347974	290619	272968	250960	296029	322694	336534	243880	314911	342135	236938
6.829	251631	258694	241171	248888	302055	263955	250693	225643	259409	292496	306934	218694	279180	315270	219877
6.833	224970	231126	223798	218296	258285	246406	236720	210760	237475	270094	278842	197391	253218	294510	199325
6.838	205027	209784	210906	196599	226931	237154	231990	204651	227480	258138	260769	183694	238538	281615	181298
6.842	192174	198043	203902	186125	209652	231580	232396	203858	222810	252556	252571	176770	232945	272404	170683
6.846	184086	191663	200559	181193	201256	225684	231207	202513	219489	249503	249573	174755	230440	263531	166258
6.85	179033	187865	197914	177525	194823	218001	224920	199352	212425	245407	246239	172364	224741	253364	163677
6.854	176932	185784	192942	173615	188267	207824	213980	196052	203757	238454	240343	168772	215397	240989	163417
6.858	175385	183050	187470	170283	182583	199079	202585	190457	196502	228887	231080	165786	203119	227487	163731
6.862	171698	177779	182332	166977	179514	193319	192922	182704	191270	218020	218765	162762	191709	213663	159860
6.867	167210	173899	177827	163655	176799	189121	186050	178841	188769	210049	208573	159799	183771	203762	154576
6.871	164065	171843	174641	160953	172330	189646	183170	178465	188310	205243	203212	158974	180385	199931	152282
6.875	163677	169905	172663	160001	169630	197685	185364	181712	191571	204646	201280	159771	181436	200153	151077
6.879	167524	170039	173393	164575	174822	212785	194480	190772	201280	211713	204085	163467	187002	203009	152896
6.883	177937	176069	178229	175007	191007	237135	210803	205627	219982	225891	213358	170404	201233	212686	159107
6.888	197089	187656	189189	191061	217480	267875	233578	224703	246321	245623	230242	180155	227366	233007	168426
6.892	223410	207084	206180	213250	252858	297938	257036	244761	273913	271594	253927	193048	258516	265166	182740
6.896	252419	231124	225106	236194	292292	315203	274769	261412	292551	297539	281665	208578	286916	299689	199500
6.9	274025	252447	240565	251758	322689	313870	280673	267662	296755	312164	302146	218561	304895	322458	215799
6.904	279572	262250	247775	254419	332414	297096	270830	259235	285567	311266	307921	219601	306147	324631	224971
6.908	269454	257124	244606	244793	319600	270259	249526	239945	261977	296505	298944	212011	287914	308753	220647
6.912	247365	239638	231008	224766	288955	241346	227229	218444	234838	272237	277759	199162	257863	283048	206528
6.917	221183	217420	211987	201933	251118	217060	208456	200789	212794	246111	252250	186252	227642	254863	188635
6.921	197094	196974	194212	183830	217569	199710	194116	189935	196936	226069	230611	175085	204272	230972	173529
6.925	180175	181209	181205	171553	192045	189273	184996	184310	189132	211811	215008	167434	190400	213349	162058
6.929	169850	172909	172763	165305	176801	185137	182398	180616	186313	201256	205687	163730	184009	202142	155598
6.933	163211	168074	167796	163764	170529	184609	182083	179994	187051	197094	201613	162047	180562	195204	153265
6.938	159860	165649	164356	163289	169287	183849	181738	180647	187637	197823	201055	161133	179816	190853	153381
6.942	159249	166057	162312	163655	168015	186017	182138	180858	188397	199586	201193	161036	180847	189979	152740
6.946	159282	167053	163165	165681	167535	190291	183399	182138	191043	202340	202174	162596	183958	190202	152473
6.95	159760	167626	164333	167048	168773	195089	183987	185912	196218	205203	206665	165633	186648	191337	154237
6.954	159972	168268	164446	170070	171769	203260	188239	190012	205819	209286	211457	168090	189686	195097	156293
6.958	160157	170870	165001	174744	176100	217568	198656	196326	223444	215678	217213	170363	195080	199786	156536
6.963	161099	174998	165361	180663	183485	241648	219085	209826	253208	228639	232015	174558	206337	205313	155777
6.967	162663	178524	165403	192102	195266	282555	254886	232791	301749	254456	264882	182386	230934	212253	156063
6.971	164047	184682	164987	207987	215393	340277	306975	263690	367033	296264	325360	191203	274080	224368	156714
6.975	164249	193162	163276	229249	244539	409660	368499	297086	435808	355946	414318	197514	333186	245192	157475
6.979	162616	201754	162557	256035	280334	469423	420022	323659	488161	424070	520519	202815	397124	272069	158222
6.983	163480	209664	163657	276924	317033	491078	439793	332593	500954	478201	616026	206311	443590	299673	158212
6.987	165487	214911	164242	282675	338817	466100	418575	318662	464130	495488	659187	206693	448550	316022	155979
6.992	164582	214756	163731	271408	332248	407497	363718	285847	392375	467664	631721	203380	413025	312011	155218
6.996	161742	207675	163764	246447	302673	336207	297480	246975	315090	407639	545229	195510	352736	292652	155246
7	160780	195181	163759	217230	261162	272094	240323	213942	254830	335250	431273	185042	284710	263518	153782
7.004	159825	180634	163856	192326	219740	227979	202216	190904	216112	271858	329055	174926	229587	234236	150350
7.008	157384	168978	163217	174746	191663	201185	182999	178784	195248	228976	257697	165893	196150	212207	147863
7.013	156309	162893	162266	165799	174858	187304	175381	173796	185787	206680	218462	160461	181078	196933	147736
7.017	156463	160946	161049	161603	165801	183702	172928	170788	182582	198505	201947	157833	175144	188750	147833
7.021	156110	160426	159337	159529	163166	184041	174505	170664	183669	196936	197310	158069	173348	186855	147051
7.025	155568	159658	159467	158598	162697	184908	179495	173581	186159	198452	198526	158399	174343	187933	147035
7.029	156085	158556	158880	158469	162481	187682	186247	177728	188203	202947	201179	158771	175569	190379	147254
7.033	157285	159039	158788	158734	162277	191328	193289	181824	191247	211007	204763	160292	175934	193190	147278
7.037	158727	161128	160808	159399	164095	194470	200440	185999	195811	220481	210829	162051	177367	197062	147870
7.042	160266	162742	162734	160279	167390	195209	205152	187466	197620	226573	217286	162320	180849	201240	147979
7.046	159705	163496	163273	160793	169407	192425	203405	184582	194908	227102	222346	162111	183679	202922	147488
7.05	157162	165314	162779	161110	169033	189738	195520	180763	190535	224555	222683	161987	182403	201249	148247
7.054	156060	162989	162699	160081	167727	187046	187890	177722	186922	218250	216048	161596	179496	196716	148101
7.058	155845	160997	161937	159062	165834	184410	182255	173904	184512	208896	207512	160700	176614	192237	147715
7.063	155020	161515	158661	159040	163373	181374	177391	170653	183067	200120	201314	158761	174687	188451	147376
7.067	153358	159905	156592	158652	160548	179282	174902	171076	183339	193610	198170	157303	172297	185892	147461
7.071	153107	158308	155631	157220	159140	179627	174887	173654	186703	190475	196420	157692	170706	183766	147285
7.075	153530	158821	154528	156349	160148	181977	176732	176042	193136	191741	196470	159636	173327	182895	146901
7.079	154055	159543	155493	158811	162826	185321	182372	179050	202336	194983	200525	161823	178239	184614	147782
7.083	156882	161231	158981	162861	165997	188110	187865	182523	213026	198853	206199	165901	183670	188174	151085
7.088	160213	164920	161788	168097	170035	191180	190425	186362	222337	203675	212059	173449	188946	191647	154335
7.092	163312	169830	162063	174948	174500	194242	192154	190838	226319	206882	216479	182149	191740	195178	158607
7.096	164909	173945	163178	180268	178511	196549	193645	192154	223521	209550	220179	190122	192937	196768	163901
7.1	165081	176028	164360	182982	181356	198184	191756	191196	215264	213098	221724	193887	192641	198589	168136
7.104	167692	178080	164599	182723	182513	198750	188143	189571	206525	214742	220050	193152	189282	203018	168893
7.108	172246	178522	165474	180422	181054	198355	186217	187560	201141	214960	217314	190943	185902	206275	167787
7.112	174283	177909	167897	177504	178125	196791	185776	186620	196780	214675	214123	186829	183706	208407	166602
7.117	172757	177633	171324	174555	174684	195046	186076	185518	195015	211775	212701	181267	183312	209421	164893
7.121	172370	177548	174076	171671	173255	193843	183177	183776	196046	206851	211691	176357	182918	205646	163419
7.125	172051	177402	175315	170934	174207	191912	178572	181221	195622	202858	211066	171952	182712	198179	162899
7.129	170696	175565	174593	170331	173766	188003	174348	177294	192200	197292	209330	167979	181342	192481	161022
7.133	167584	171266	172333	167219	170872	183744	170420	173489	186545	191429	204914	163901	177525	187143	157240
7.138	162344	166353	167336	162973	167487	180261	168587	170167	183209	187950	200346	159699	173506	183346	153075
7.142	155821	162103	162732	160174	163852	177761	168760	168228	183060	187006	197474	157364	171160	181086	149040
7.146	152592	158744	159203	158798	161164	177180	168575	167833	182757	186089	195582	157033	170108	179496	145784
7.15	151378	156939	155265	157631	159261	177496	169555	168750	181979	186014	192386	156605	168920	179019	145197
7.154	150076	155607	152850	157058	159279	178218	172751	170492	183240	187487	191582	157106	168125	180816	144994
7.158	150026	155638	154316	157089	161019	181330	174542	172469	185451	190004	193797	158968	168918	184780	145219
7.162	152025	156281	155808	158737	162669	184754	176741	173249	187455	194292	194712	159977	172316	188573	146521
7.167	155112	158457	155362	161598	162950	189020	178890	174607	190978	200991	196460	159752	177754	193015	149011
7.171	157990	161489	155723	163598	164209	194107	180399	179385	193475	207523	201854	161273	183946	198201	153023
7.175	160309	164443	158228	166523	167542	197647	182063	181603	192964	211088	206337	163839	188005	202838	156735
7.179	163733	167009	160288	168951	170883	199406	182300	179022	191861	211726	208554	165528	190373	206774	158748
7.183	166781	168141	162123	168543	171690	199438	181238	178143	191900	210617	211582	166625	191439	207846	157888
7.188	166963	166882	164199	166457	170789	198226	181271	179460	191247	208368	214609	166594	190295	205232	155500
7.192	165112	164572	163112	165188	171275	197719	182208	179160	191361	206674	215033	164168	187721	203347	154553
7.196	162470	163494	159825	164597	172532	198732	183854	178821	193899	206976	214811	162057	188151	202512	153659
7.2	159837	163302	158359	164803	173220	198897	186401	180666	197389	207811	216902	161257	189511	200160	152814
7.204	157102	162073	158444	167502	174028	197928	189262	184117	200215	209300	218475	161343	189922	197512	154179
7.208	156774	161268	159299	170777	175792	198454	192868	188076	204078	210669	219216	163369	191682	196460	156023
7.213	158482	162077	159672	175140	177741	200311	196963	191719	207737	212121	221429	168100	193654	197217	157357
7.217	160330	166792	159295	179026	180465	201780	201773	197421	212782	213796	223430	173037	193104	199243	161323
7.221	162061	172286	159848	181201	183356	201373	213326	209078	225846	219341	223699	176606	192992	201948	166240
7.225	164698	177022	162258	181058	185038	199961	246387	233622	258079	231472	223635	180720	195239	207965	168633
7.229	168343	182190	165062	178872	185149	201465	328377	288102	334082	257040	225441	189516	201576	222158	168783
7.233	176498	188365	170620	178716	186518	205775	486489	393844	478219	308858	235107	204712	217031	248682	171365
7.237	194409	198897	182212	184359	193945	211461	722300	550430	689408	391860	262712	232938	249963	292767	177369
7.242	220057	221925	198105	195943	208287	217428	976653	721926	923081	489921	307499	279796	299312	349387	190686
7.246	254269	258323	216584	210335	227238	222240	1143866	843339	1082992	568825	359920	337091	349851	399099	214435
7.25	292188	297817	234405	223976	246192	219900	1142848	856774	1079304	590725	398947	381100	381652	422787	245607
7.254	315591	324879	242957	228845	254163	210351	975285	751534	916514	543137	401694	388836	379785	407881	271523
7.258	314196	327484	236738	221459	247141	199505	725790	574475	681487	450421	368966	357489	344607	357365	275201
7.263	289069	300782	221379	205702	227263	191384	492322	404205	462668	351397	319791	302345	289359	294584	255632
7.267	249505	257401	202278	188045	204088	187898	328290	287341	316568	275559	269997	245612	237548	243320	225351
7.271	213498	216717	184964	174887	187211	191270	238620	223266	245947	232352	232828	204497	205440	213531	194328
7.275	187956	188633	173120	166587	175830	209970	201994	194531	218119	216084	212522	180874	189101	199892	171681
7.279	172820	174611	167304	162012	170343	264312	190139	184368	210765	223441	203112	168753	181504	201141	160153
7.283	166139	172384	165932	159834	172242	398440	186890	181554	212308	267654	199204	163756	179428	218325	154854
7.287	165420	181915	166962	157396	182598	669642	185475	180486	217087	380815	199287	161642	179758	261370	151250
7.292	167262	207310	168522	156479	206425	1130963	183803	178134	228186	603909	202385	159818	185229	351960	150191
7.296	168303	253105	169830	155537	250271	1779341	184872	175130	244475	958438	207968	158803	195271	508121	150826
7.3	167146	321974	169852	153807	314468	2471014	188267	173136	261671	1405828	217738	157736	208620	724683	152855
7.304	164623	403145	167528	152734	387900	2929223	191345	172876	277536	1845503	228264	155758	223018	949468	155196
7.308	161703	468187	164384	152480	445688	2977010	192338	172706	284144	2136350	236645	154245	231458	1099074	156504
7.313	157017	489606	161902	153766	465116	2626200	190172	171946	275207	2140020	238382	153387	230118	1117884	156638
7.317	153056	459275	160393	154940	438142	2004725	184903	170585	254433	1841630	232919	152336	220679	1005430	154678
7.321	150762	391730	158087	153315	375893	1334859	180546	170704	230676	1371040	223290	151312	206242	800303	150952
7.325	149780	312088	155052	153199	303435	806359	178780	172574	210468	900961	211643	152051	191971	572420	147709
7.329	149247	244509	154083	154487	241662	474865	179371	176754	198197	555099	202688	153741	183091	390554	146510
7.333	151141	200927	155238	157122	202198	310850	183052	183594	195938	358700	200798	157789	181120	279640	146815
7.338	154279	181363	157905	163030	185490	248627	189771	190976	199771	272097	204839	164746	184593	227762	149263
7.342	156275	176274	162389	170615	183075	228435	196378	197205	204205	245113	211720	170728	190731	210273	154420
7.346	158104	176663	163097	176771	185877	220822	201336	200021	208082	239002	219194	176707	197305	206260	159473
7.35	159495	180403	161901	181711	189248	214906	203150	199102	209473	236490	222439	181920	199505	205622	164036
7.354	159713	181896	162571	183821	189790	208527	200803	196614	207642	232581	221047	181942	198349	204202	168282
7.358	158552	178575	162076	181711	188149	206263	196241	191932	206300	226980	218016	178153	197532	201006	169995
7.362	158693	175392	160288	178561	185960	207315	192782	189429	206837	221117	213877	174966	195471	198821	169230
7.367	160476	174040	160848	176709	184138	210448	194463	192488	210228	218704	213086	171674	193260	200066	167219
7.371	164132	174739	165830	174918	184913	216722	203829	196822	217054	219590	218136	167968	195920	203104	162699
7.375	167316	175611	174908	175630	189160	223804	217882	201734	228267	224732	226776	167023	201664	207167	158007
7.379	170606	176917	182703	178192	195653	230088	231906	208649	241291	235204	238583	169834	207822	213182	156343
7.383	175394	179161	187378	181080	203575	234286	239740	215376	249806	244816	248984	172618	212383	218320	155984
7.388	178786	180459	190308	183151	210599	234312	238277	216626	248913	248652	256982	173011	213574	220589	156490
7.392	179317	180258	191252	183026	212425	230175	228247	210502	237271	247732	260104	171832	211507	220472	158152
7.396	175919	177631	188217	179955	206567	222991	215395	202126	220522	242099	252945	169565	204873	215699	158557
7.4	170650	174355	181940	176217	196868	215655	204853	194124	207154	234478	238784	166036	198440	208761	156747
7.404	166498	172563	173755	172633	188907	214427	198380	188487	200590	228099	227588	162164	195899	205426	153347
7.408	163258	170612	168066	169106	183931	216879	195996	186274	197824	226946	223331	160316	198018	206030	150854
7.412	161945	168653	166264	167458	181869	215505	193350	184466	195587	230023	222774	158894	200345	208999	149598
7.417	161861	168803	165688	166073	182170	211484	190923	183628	193586	232036	222752	159837	199969	213160	148620
7.421	161519	169622	165772	165308	182052	207781	189447	182295	190822	229544	222042	160121	198598	215938	147787
7.425	162099	168265	166955	164533	178849	200622	184316	177000	186890	223465	218469	156784	194411	214733	146705
7.429	162449	163513	167545	162952	173740	191317	177998	171815	182061	215031	210867	153296	186301	208593	145989
7.433	160005	158726	166025	158264	167268	182944	173068	168728	177657	205149	202050	150139	178253	199420	144865
7.438	155861	155634	163007	152753	161465	178815	169707	165123	174532	197130	193500	146392	172501	191910	141751
7.442	153056	153650	160347	150951	157286	177739	169009	164841	174060	191907	188356	146710	169682	187111	139133
7.446	152553	153428	157414	150865	156301	177305	172047	168864	177749	190688	186575	149548	170617	184128	139584
7.45	153342	154873	154023	152171	158690	180150	179474	176635	186455	193750	188448	153194	176712	184062	144203
7.454	155244	158200	152983	159765	165108	188475	191543	188904	200021	201967	192836	160362	187301	186747	151778
7.458	160138	163495	155502	171549	177247	200904	204553	202915	214860	214859	203678	172135	199592	193735	161929
7.463	171104	173028	161145	184659	189975	214050	213401	213880	224434	228698	219180	187845	212363	205156	175391
7.467	183226	185556	170432	194583	198850	223089	215211	216271	223947	238253	233191	200429	218807	217372	189980
7.471	192944	196682	182480	196228	202852	224312	207951	209302	216629	238637	242256	206960	215858	224083	197154
7.475	195461	201453	192034	190612	199368	217043	197345	198864	207166	230172	242501	205533	207632	223272	192799
7.479	189765	196717	196382	181436	188017	206975	189182	189000	198487	218422	233591	194430	197235	215570	180782
7.483	178065	184433	193421	172229	178160	200219	184551	182890	192675	209120	222277	178597	188717	204867	170124
7.487	166899	172728	183246	166453	172125	198179	183833	179887	190821	204551	212923	167015	185488	196390	160724
7.492	158675	166554	171072	164349	168885	198674	186498	179524	193104	202028	209688	161652	186260	191404	154464
7.496	155120	163541	161091	163128	169195	199835	189527	179899	196569	201886	212406	159668	188812	192245	152682
7.5	154820	161373	157051	162982	169952	200703	191883	178598	199070	204236	216993	158971	192431	195952	153265
7.504	155164	161615	157026	165723	169999	200435	192860	177514	199723	207015	218623	160029	194910	198693	153934
7.508	157648	164202	157148	166918	170289	198880	190723	177265	197782	207155	217483	161307	192660	199637	154286
7.513	158862	164085	158545	164341	169172	193975	187090	176161	193386	204640	212948	160122	187887	197592	155285
7.517	157731	163341	158658	161337	167908	186633	183406	175241	189942	205086	205542	159038	184093	193041	155814
7.521	155777	162044	157167	160442	166618	180010	182690	175061	192098	212202	199459	159836	180785	189409	154835
7.525	154218	158579	157224	158677	164324	176148	185481	176135	199484	227134	194739	158941	180048	185387	155137
7.529	153402	156143	157132	155386	161190	175001	189824	179639	208633	250577	192110	157644	183961	182811	155678
7.533	152078	154161	155768	153536	160171	175759	193778	182528	214092	280582	192255	159671	190391	182518	156256
7.537	152177	153744	154864	154558	161045	179043	194136	184003	213300	306110	195596	163296	195266	185392	158272
7.542	153024	154621	154883	156995	162944	187668	191664	183908	208790	316205	199952	163958	196756	191968	159764
7.546	154617	155859	155599	158264	166277	200394	190015	184218	205919	310658	206209	162820	197200	200500	159372
7.55	157119	158541	156757	161075	171296	221189	193198	190401	207284	299817	216047	162886	201267	209880	156895
7.554	157891	163718	159687	169945	179845	253923	206572	202909	216250	297876	235278	165140	214922	223500	154145
7.558	159200	171982	164785	184134	197200	296148	229196	219674	236044	315602	269732	169993	243719	246159	155662
7.563	165935	182595	171827	201936	222832	342535	254340	239189	259755	352739	315696	177355	283836	279067	160978
7.567	176179	198371	180207	219670	250096	379552	274007	253540	275549	398180	363154	186288	324406	320168	167290
7.571	184961	216471	188969	233327	275130	393600	282287	257245	277097	434964	399233	194305	353207	361065	173948
7.575	189759	229033	196381	237772	288391	382163	274369	250180	267529	446756	410606	196607	357094	388014	176955
7.579	190973	231448	198709	228441	283239	349425	254116	232874	249584	426983	393022	190470	334441	388221	175103
7.583	188212	223023	196020	211952	262965	303798	229563	212766	226002	382547	354915	180314	294981	361683	170172
7.588	180539	208114	189159	193956	234488	258650	206091	196959	205631	329757	306288	170681	252670	319029	163042
7.592	170485	190191	180096	177422	205338	225808	190917	185294	193545	281278	262592	161670	218860	273522	156799
7.596	161782	175368	173017	166832	184467	206195	185434	177990	187338	245291	232519	154727	195113	236040	150844
7.6	156586	166107	166327	161038	174417	196164	183383	176500	185299	225433	216201	152299	182791	211687	146204
7.604	154599	161835	161525	159012	170283	191588	183158	176920	185566	216734	208549	152285	178710	199109	144844
7.608	155697	161810	162019	159871	169136	189121	185747	179084	185901	213620	204820	154530	178077	194716	145253
7.612	159489	164021	166413	160166	170508	189457	187004	181317	186310	213164	204275	158450	180760	195456	146963
7.617	162326	168271	171415	159461	171947	190083	183867	180813	186218	212456	206120	160260	184444	198005	149330
7.621	163284	170733	174740	158775	172439	189399	179603	178140	183567	210690	204991	161125	186232	197825	151234
7.625	163922	171451	175176	158115	171477	187559	176481	174794	180139	207453	201894	160691	186662	195575	152699
7.629	163378	170217	172044	156958	169106	186043	174094	173732	179755	203917	199677	157405	185123	192966	152465
7.633	160394	166492	167371	155046	166769	184973	172879	172782	179557	200508	198133	154093	183406	191800	151485
7.638	156660	162752	163473	154061	164928	184420	171586	171333	179113	197219	196572	152164	182753	191829	150772
7.642	154979	161301	161075	153460	163346	184093	169617	170615	178622	196538	195255	152017	181925	191396	150390
7.646	155618	160980	159585	152418	162427	183888	170278	169324	177388	196413	192785	153790	179029	190490	150875
7.65	154277	160985	158350	153897	161818	182896	171795	168536	177351	193784	191124	155986	177403	188285	151510
7.654	151826	161531	156757	156676	161724	180940	171401	169070	178992	191373	191503	156982	176542	186518	152886
7.658	151944	161912	155649	157162	161988	178528	170447	169589	180740	190337	190803	157261	176475	185927	154688
7.662	153680	161842	155142	156088	161334	175400	170700	170506	182666	190183	190275	158908	175378	184425	157760
7.667	154106	161568	153715	155875	161189	172707	171056	173260	185849	190148	190779	161222	172261	181220	161176
7.671	154407	161645	152389	156368	162155	171536	170152	175077	188829	189250	191218	163166	169394	179029	161586
7.675	155369	160226	152631	156623	161677	171118	169170	173641	189849	188239	191036	163466	168847	179306	159348
7.679	156134	157762	153158	157327	161105	170861	169339	171618	187637	187684	191342	162003	169118	180738	156218
7.683	155694	156681	152901	157680	160888	171583	170439	171050	184274	187157	192053	160735	169135	181480	154031
7.688	153934	155535	153647	155993	159288	171000	170107	169563	181166	186710	191794	159721	170066	181995	151852
7.692	151545	153206	154474	153696	157667	171711	168036	167347	180183	186285	191568	157316	170350	182555	148550
7.696	149574	152442	153736	152080	157020	173701	167969	167385	181587	187607	191543	155387	171109	182197	145833
7.7	149181	152604	152629	153478	155664	175276	169736	169604	185006	188743	191121	155708	173583	182765	144091
7.704	152243	153636	155129	156193	156133	176191	173871	172786	192536	190450	191818	157627	176409	185412	144231
7.708	161629	157008	161898	158931	159389	179752	181273	177790	205527	193784	195621	160587	180694	191928	146930
7.713	179130	160719	173279	161966	163590	190377	194435	186968	227605	201123	203937	164028	189100	203291	150699
7.717	204491	163676	193715	168332	171303	216129	224226	207367	273844	215918	223179	166852	204970	220748	153580
7.721	237222	170674	224016	182569	188477	277795	297127	254335	377825	250071	274813	171077	247062	250445	154899
7.725	269146	184404	256197	218493	227470	414614	450512	352788	583139	335431	403232	182813	346602	301098	158639
7.729	293707	210314	285249	291982	316135	678602	717918	519853	920182	519027	666450	208538	544048	388030	166080
7.733	313410	259076	308625	417274	480637	1106686	1099591	747117	1371540	843069	1118959	250931	862541	543331	178545
7.737	327434	337375	324140	600371	726374	1664151	1531009	1001841	1854559	1322425	1767447	310639	1291188	798179	194159
7.742	331488	440074	330047	807719	1026130	2230844	1898389	1213416	2235697	1907046	2503203	373790	1758653	1149113	209949
7.746	325439	546214	323189	969698	1320458	2659503	2078346	1298205	2374863	2456707	3136386	420802	2127610	1533674	220865
7.75	311474	624342	305612	1035536	1512088	2831289	1998989	1225472	2193598	2780569	3487694	436677	2269956	1843912	222910
7.754	289636	642904	283224	981086	1511718	2678471	1679337	1026093	1750452	2745199	3411101	415376	2114594	1977596	216545
7.758	260330	598156	257322	824961	1326502	2227077	1227932	773628	1230410	2361455	2887398	362472	1703630	1880817	204236
7.763	228860	509874	233292	626130	1035329	1632949	802346	543652	793419	1782289	2118231	297615	1201290	1575363	186240
7.767	202403	405173	212055	440801	732039	1074431	502055	373099	493715	1196899	1371622	243658	769850	1168780	170865
7.771	181886	309835	193170	306009	486255	656492	326538	267268	322783	739477	812722	206610	475241	790296	160936
7.775	168902	240857	179312	229066	323961	398923	238227	213032	241311	451156	475890	184059	305991	508418	154292
7.779	161868	198469	169969	190026	234956	265371	200199	189119	205967	297926	308713	171822	226270	334858	148487
7.783	156608	174870	163136	171977	192480	208602	183733	178187	192043	226986	237515	165545	193747	246320	145689
7.787	152653	163449	157956	164340	173532	186504	174683	171635	184322	198086	210078	161228	178423	205126	144706
7.792	150122	158212	154199	159569	164778	177215	169930	168355	179743	192967	199767	156897	170481	187299	143005
7.796	147640	154371	151246	154318	160629	172098	167411	166721	176602	202811	193213	152739	166551	179341	141553
7.8	145191	151351	148636	151291	158011	170479	165470	165166	175762	228130	189530	149706	165590	174868	139054
7.804	143988	149604	145661	149273	156482	172073	165963	164319	176871	279816	188099	147766	166850	173949	137389
7.808	144843	148792	145527	148648	156719	175367	171152	165687	178673	360558	187611	146825	170711	176199	138413
7.813	146403	150298	147485	148881	157620	180702	179129	170415	182289	450603	188750	148398	178130	180780	142445
7.817	150582	155416	150599	152511	161791	189193	190513	177104	187436	526202	192041	153110	188541	189970	148328
7.821	159613	165193	157105	158219	168376	201450	204420	184067	195370	561682	199530	159786	202483	204258	157596
7.825	175328	178935	168672	163406	177157	217407	214816	191395	205417	546812	210004	168250	218145	224829	174390
7.829	197948	197252	186158	171555	189776	235252	217703	198501	211399	499320	220224	178174	232354	247020	196003
7.833	221926	217595	208783	181888	205404	246653	213586	199293	211231	437074	228826	186449	240029	264332	215749
7.838	237351	232148	231049	187700	217286	244410	203963	192494	205355	372444	231562	190549	236579	269407	228868
7.842	237476	234197	243108	187107	219491	230631	191612	183316	195633	316314	228543	188307	223376	258819	228532
7.846	222589	222789	237068	181735	210630	211429	179110	175299	186772	270807	220582	177980	205265	237093	214346
7.85	199760	203440	216364	171977	193600	194335	171791	170727	181889	238228	208897	166565	189947	213643	193833
7.854	177285	182672	191336	163169	177442	183580	171607	169073	180296	218993	200852	160395	180369	194033	174025
7.858	162215	167313	170879	160009	169305	179650	172089	169952	180973	210295	198426	159588	178120	183602	158946
7.862	154444	160035	160024	159827	164418	179239	171291	171277	181068	207174	197780	160043	178367	181787	150639
7.867	152470	158838	154910	159159	162163	180525	172399	170467	179499	205007	196747	159241	178990	184495	149346
7.871	151173	158879	154437	156519	160798	180511	174758	167094	177475	202404	195990	155786	181491	185014	148867
7.875	148478	156210	155655	152418	159447	179346	178408	163548	176692	202121	194912	152256	186879	182256	144827
7.879	145460	153573	154962	148715	159092	182042	184314	161661	177696	204272	195697	149250	194151	178809	140642
7.883	143043	153121	154127	145843	161484	189101	192113	163023	181061	210254	202173	146626	201810	176219	139017
7.888	142012	154439	152224	145170	166037	197453	200839	167436	186988	221502	210190	146107	207406	177810	138882
7.892	142548	157925	149399	148355	174069	208516	208570	173790	194424	233415	216714	146247	211174	182486	139376
7.896	143052	163302	147159	154326	181732	219203	213281	180607	199830	240294	221942	149742	212767	189054	142420
7.9	143601	172199	147249	162477	187399	228409	214115	187484	201414	242862	225677	157027	213674	197006	147938
7.904	146900	181486	149767	171507	192833	236552	214169	192999	203972	244029	228045	163880	213283	205310	154698
7.908	154166	189022	152104	179505	199922	247487	213648	196787	206862	244381	229383	170232	214058	213336	161603
7.912	163585	199032	157844	185447	207581	261469	212755	199760	208234	246581	229270	177620	216858	221971	168769
7.917	178872	211068	168754	191277	217580	272060	213183	203563	211761	248355	227972	185261	223378	229957	177309
7.921	198799	222602	181327	197162	227518	276395	213134	206874	217232	246903	227927	193259	233021	233640	187831
7.925	218472	231875	194704	201808	234041	272026	210896	206085	219288	242794	229423	198581	239893	233286	197334
7.929	230933	235751	202612	203519	234232	257265	207046	203894	215963	235276	230439	200397	237981	228390	202218
7.933	231079	231601	203127	199353	226237	237205	202658	201060	210571	228212	225728	198504	228346	220849	202312
7.938	218321	219916	198028	191788	211724	218991	198491	198240	206542	223743	217705	193652	216048	212086	195631
7.942	201117	204017	189007	183861	197075	209765	200673	199175	207218	219300	212797	188609	206780	203916	185663
7.946	186092	190521	178807	181911	190696	214129	220270	214335	222364	222568	215017	191656	206808	199854	178654
7.95	175926	188746	169406	194103	198391	241037	274552	258585	265979	245309	233156	214414	228476	203586	179437
7.954	173148	203536	162499	232547	229601	302464	382654	346754	350616	301684	281674	271101	290906	218944	197043
7.958	182946	240791	160440	311060	298104	393349	542462	478331	477888	398273	376635	377960	402149	246633	243622
7.963	206093	310877	164961	434512	407002	493806	715349	624046	624452	524646	512901	536817	549633	283921	324746
7.967	236901	408901	174121	581661	535535	572532	837851	722934	742210	653479	657599	706229	698318	322178	428079
7.971	269274	509078	182677	706879	641154	594401	864864	735807	778472	742907	766174	833435	780962	346928	527201
7.975	292378	572980	191306	759427	686348	557620	795904	679359	724167	771202	791118	880880	762111	353024	592579
7.979	296636	568341	200636	714289	656327	489470	680382	585334	627046	751692	725309	823226	671759	345395	599831
7.983	286271	505438	207177	598219	567880	413708	594658	505857	561692	703695	617419	687437	551992	335748	547515
7.987	275909	425730	212250	464786	460448	351785	603922	511616	605967	653719	511559	545608	446221	335832	465439
7.992	283667	368376	223801	364801	374082	313715	766535	654121	826121	639044	437479	451585	393870	353527	394788
7.996	331215	363848	245931	322661	333794	298016	1123518	938530	1237606	714763	413873	426761	422957	403263	360495
8	440053	429634	284105	335715	350066	298153	1639101	1304471	1756023	923564	444758	473252	543970	497245	375674
8.004	612793	564187	345635	394580	417469	313266	2147914	1647385	2190847	1252271	515000	572401	730820	636158	449220
8.008	814982	742346	428804	475261	510020	332671	2447626	1818042	2374413	1592822	600475	683763	908942	791851	564636
8.012	992831	903617	516836	533142	589777	345752	2416696	1727028	2211907	1799136	674834	760528	1001881	904407	669505
8.017	1078119	972954	583430	545815	614699	341466	2057249	1407413	1744007	1779551	701165	765174	977201	919245	713327
8.021	1020178	915633	595776	509453	568114	325267	1529063	1006719	1193959	1527315	662515	687150	849031	825584	674093
8.025	844583	754323	543588	426181	472229	315885	1013428	660913	751290	1144539	579022	554828	674289	667656	566890
8.029	628563	555496	449448	329040	367438	318093	635623	423312	469510	786699	489221	416019	516064	508228	435199
8.033	437418	388037	351752	253790	288982	334642	424849	296913	338877	552818	425275	304205	409118	391097	316138
8.037	301405	279111	271828	213549	248771	362421	345235	255028	310225	449384	398121	231030	361662	336217	231975
8.042	220592	222759	215227	206179	243237	387475	337223	260959	328227	426315	398860	194068	355508	331848	187393
8.046	181415	204594	183860	220082	259222	399678	350498	285625	361043	430300	412797	181485	363964	353652	168594
8.05	168290	209633	170717	242546	280077	397031	361374	313247	404699	430146	428007	186054	371871	378687	164734
8.054	169660	225018	167990	263442	294956	386155	368752	335942	463597	421305	450498	200033	374768	388478	169514
8.058	179644	240347	172032	281077	299989	378024	381101	355264	546565	406225	501507	215881	383431	378367	179049
8.063	192989	251412	179844	301843	301219	381770	404867	374431	657610	391381	602040	230330	410263	357158	188833
8.067	204319	256958	190707	325321	305957	400205	437413	396043	786076	385897	752824	243934	455645	336698	196815
8.071	212370	256436	201500	354020	314008	424507	473354	419875	902431	389026	916249	257027	514885	321190	201453
8.075	217005	251723	208818	386091	325397	441301	499111	434289	956102	396880	1041538	267953	571232	308167	201646
8.079	217958	245464	212615	405988	338204	441661	494487	430921	919042	401545	1096961	272723	588251	300092	200224
8.083	215192	240713	212437	402890	341385	420775	460379	408396	809463	394190	1050658	272292	551572	297814	198414
8.088	210369	236919	211809	375263	327158	383908	407377	370249	664427	374727	896335	265973	482275	294334	195548
8.092	205389	230731	209892	332892	302302	343307	349990	326427	521147	348983	700609	253013	402919	287337	193195
8.096	200379	225788	206227	287624	275724	308348	302296	286943	406191	324595	531281	237916	332939	279791	193500
8.1	199485	223489	204669	249871	253412	280874	268534	256333	327016	300403	408432	221986	285377	270423	195989
8.104	201513	222634	204942	223669	238362	258656	245492	236863	279933	278133	332494	208392	256593	256848	197271
8.108	200443	220807	204132	207597	226607	237456	228945	223575	253960	259770	289845	199866	235925	241521	193998
8.113	194020	213668	199544	194500	213143	220080	220303	213740	238420	243523	265921	194023	220183	228209	187664
8.117	184103	203010	191761	182802	199743	205965	215922	207747	230002	232889	252211	186885	209642	217644	179544
8.121	174248	191166	180843	175735	189258	197768	210125	204030	224421	226729	241493	179933	201928	207840	170559
8.125	165730	181318	171834	173236	179441	195258	205458	199326	218620	221606	230247	176280	197790	200436	163283
8.129	160253	175218	166412	172130	172673	194541	203977	195302	215308	220049	223214	175040	195082	195748	157883
8.133	157625	171656	161240	169496	171228	198290	203865	194462	214558	221736	223682	172548	193603	193670	155189
8.137	157027	168429	157186	168962	172190	207945	206109	195785	217745	225367	228667	169261	196242	195070	153109
8.142	157484	166861	157532	170746	176200	219466	211261	198802	223972	233896	237673	168917	203761	200463	151568
8.146	156470	168250	159438	173730	183140	230572	218337	204212	229551	245322	250325	168927	213629	211021	151713
8.15	155199	171242	159569	177567	188769	239383	224887	209295	234432	254484	263058	169407	221988	221676	153813
8.154	156161	174431	158622	181466	193130	244076	227906	211543	236359	262373	272835	170673	227587	228978	156215
8.158	159864	176106	160317	185735	196827	244200	227965	211169	236741	267076	276505	171786	228957	234478	156830
8.162	163768	177770	162923	186965	198424	238516	227658	209037	235213	264917	273995	174024	226998	237064	157291
8.167	165888	178861	165006	184161	196695	227920	225874	206632	229673	257679	266349	174610	222908	234662	157841
8.171	166445	178245	165978	179337	191945	216616	221072	204125	222875	248919	254813	171643	217113	227552	157120
8.175	166508	175307	165383	175477	186779	208308	213897	200378	217149	239401	244111	167514	209755	220495	156128
8.179	166680	172567	164825	172368	183527	202596	208018	195811	212825	230127	236040	165258	202836	213660	154532
8.183	166016	171002	164228	169143	179774	196557	204977	191175	208381	224295	228568	163959	196494	204979	153428
8.188	163449	167863	161764	166306	176420	192785	201771	188079	204699	219118	224243	163407	192407	197592	152470
8.192	160171	163323	157782	164097	174068	190703	197740	184931	201879	212701	221329	163193	189470	194201	150319
8.196	156822	161431	156491	162955	172011	189427	194935	182219	199372	208362	217906	161913	186152	192558	147365
8.2	155277	161519	156793	162003	171044	189209	192461	180120	197903	206490	215078	160489	184565	191074	145809
8.204	155212	160617	156576	161744	170604	189622	189900	178392	195699	205244	212835	160076	184495	188608	145195
8.208	154107	159424	156583	161439	169355	190067	188651	178213	193736	204836	212021	161442	184978	186441	144280
8.213	151469	158903	155179	160510	168447	190496	188569	179460	193977	204645	212354	161705	183215	185515	144978
8.217	149655	158409	152092	159149	168383	189887	187903	180667	197026	204571	212424	159475	180682	186856	145394
8.221	148232	158102	150529	157434	166458	192671	189357	182634	203776	206626	210959	157122	179942	188751	144060
8.225	148501	157200	151304	157110	163863	198427	196679	187707	218932	211107	214200	156370	183613	189122	143780
8.229	150869	157862	152065	159423	165151	207321	209803	197165	241923	217305	227036	157532	190597	190349	145613
8.233	153143	159594	152718	163477	170594	222101	227063	209710	271545	231197	249099	159951	201190	193966	147193
8.238	154567	159641	153502	170439	176965	245617	246248	222070	301195	252845	278531	163631	215950	205829	146794
8.242	155566	161059	154068	177582	184732	275341	258368	230590	318061	279888	306389	169055	231091	232444	146957
8.246	157949	165411	154473	182681	192439	307695	259331	232521	314336	314688	322815	172489	241521	274696	148988
8.25	160608	169914	157293	184866	195870	342092	252083	225122	294077	355502	323366	171878	247469	332046	151461
8.254	161849	171500	161214	182949	195910	379311	240772	213125	266686	400155	313212	168860	254027	404832	153056
8.258	162925	170554	166280	176428	195209	415044	232343	201673	241451	446782	302316	165385	264951	487458	152711
8.262	165739	170004	174627	171361	197037	445359	231840	193876	223061	489012	300159	162715	281206	563893	151286
8.267	169790	173122	188536	168802	206514	465579	238497	191450	214618	519984	309349	160658	302018	617729	151448
8.271	176725	179636	208219	168955	223344	466418	252359	194699	215160	530124	323846	158835	319584	646466	151967
8.275	187527	190640	238548	168458	244866	447975	270281	202695	221361	515421	338270	158700	326828	643167	150933
8.279	202339	206033	276401	170644	266131	420208	286441	216666	236900	487609	347710	159109	324943	601465	150519
8.283	220872	223722	310765	177561	281570	393041	309457	249013	273874	462018	349269	160388	318769	545710	152780
8.287	244476	248578	335417	190173	292915	374075	364771	313926	353413	456371	352591	168737	320234	499186	159946
8.292	275710	280173	351599	208337	306860	371061	485793	436707	514328	495285	368086	193486	344570	467220	179152
8.296	322363	325574	364557	237673	334308	388212	694860	644564	791372	594732	411354	242695	404050	464972	223069
8.3	393747	401289	385439	278930	382365	421286	972642	925861	1150015	743995	496251	325225	501583	505900	301225
8.304	492943	506992	420511	331483	450030	455967	1264729	1217960	1498561	902944	612114	437185	621535	577341	408242
8.308	608548	619824	467653	385619	521956	470484	1471594	1425118	1719042	1009702	726208	555975	726453	647593	518074
8.313	703727	707560	517985	418391	566898	450625	1486093	1447795	1706353	1017776	790857	635853	770969	683127	585530
8.317	736700	734860	546913	413646	554591	400945	1303736	1260253	1468339	923787	769571	635095	723214	660539	580484
8.321	690677	684815	529321	375511	488170	337908	1024384	971641	1110186	775103	667709	556370	599411	582352	510965
8.325	582569	573743	469225	318961	397976	282214	745225	690904	757354	624881	528935	440144	453840	476520	406471
8.329	449523	442788	390508	261061	311809	242722	534054	472565	497402	498367	403991	330621	332230	374563	303407
8.333	332234	334172	315193	216782	248346	220337	399199	339076	345836	402722	318710	253987	255012	296976	228465
8.338	254945	261921	258163	190244	212088	212170	320146	273218	272976	334537	272416	211329	218290	250346	184909
8.342	212699	220927	222075	178611	195163	219919	278253	245043	246655	293606	256803	190944	209822	228515	162897
8.346	191128	199897	201142	180657	194414	250804	264198	237989	250735	285487	265379	182743	226080	227198	155047
8.35	184874	195503	190347	195106	211322	316351	282827	255087	283096	317428	303583	185595	274999	247591	155669
8.354	188457	209048	189421	229480	253204	433962	338550	300155	351325	402214	389137	201835	367334	302284	164810
8.358	202483	244338	200477	291021	327931	605324	428160	372127	455187	551625	533654	232396	512428	409031	183407
8.363	231280	305097	226125	378104	439776	816085	541532	466033	577917	767124	729486	276322	701803	573186	213182
8.367	272391	390376	265644	479248	579917	1040372	656319	564447	694400	1013587	952040	330271	906083	785468	254788
8.371	321104	487400	314449	571627	717964	1226326	741091	635310	775032	1233257	1155099	384827	1081628	1015978	299209
8.375	369759	574261	363973	627140	816692	1312411	770352	652986	795158	1363426	1276322	420118	1169544	1211962	336996
8.379	398578	621297	400048	624250	848515	1262576	740667	617326	748828	1361207	1272042	424819	1139814	1307668	357518
8.383	398560	612983	408753	567278	800287	1092009	663073	546362	658132	1237380	1142055	400810	1012063	1258859	350267
8.387	373162	554896	387651	483854	684195	863810	555902	459281	553007	1035627	937182	357271	830125	1093958	320279
8.392	331002	470985	347678	394011	543555	641517	451488	377678	453865	814266	724360	308253	641834	882032	283208
8.396	285597	384227	300282	316130	422221	468596	372461	314343	372862	621485	548481	266759	487841	679326	246073
8.4	247362	310738	257295	260166	334242	353315	318720	269874	317380	481931	428865	239207	386830	515725	218909
8.404	219118	260798	224282	223717	275063	287664	283663	241743	284690	399953	359450	221826	336174	406576	202826
8.408	201689	231056	202702	203596	239766	253468	261664	224270	266016	361332	324621	211279	318902	347036	195375
8.412	193147	213045	189071	194275	222209	238577	248748	214584	253689	346287	309033	206738	315462	320608	194855
8.417	186522	205708	181832	188172	213924	232103	242417	209656	244865	336835	302152	204816	309987	312868	196314
8.421	183772	204221	177892	183947	207264	225929	238298	205800	237800	323756	295520	201019	297829	310175	194677
8.425	181473	201294	174986	181269	200954	222289	232673	202930	229447	309604	285213	194708	276847	301598	188050
8.429	175995	194440	173375	178232	196564	220691	225870	199932	222497	293399	273127	187271	250920	284722	178925
8.433	170365	186806	172143	173639	191752	216350	219029	195817	215783	274535	261258	179224	228792	264784	169159
8.438	166495	180477	169641	170032	186828	210507	212151	192397	209549	257601	251498	172830	213619	244006	160286
8.442	162811	175698	165468	166803	183312	205063	206737	188630	204672	243287	242704	167911	204432	226705	154202
8.446	158755	171449	161485	164447	179515	200207	202196	186541	202485	232191	235673	163895	198973	216580	151753
8.45	154911	169277	159401	164601	177330	198310	200988	187699	205011	227495	230743	162589	197039	208944	153003
8.454	154387	171093	158666	167343	180113	199828	204073	192395	209572	227798	228594	167059	201153	204074	157605
8.458	157553	175672	158649	174199	187282	204285	208443	196839	214463	230048	232506	174022	209225	202707	164016
8.463	160960	180425	158833	183200	194943	208677	210535	199374	218234	232425	239394	180584	216545	202603	168697
8.467	164688	183975	159004	188768	201603	211847	211688	200668	219293	232608	243175	185902	219890	203897	173998
8.471	168904	186991	160578	190303	203281	212113	210365	199760	216033	231467	242877	186255	218788	205287	177334
8.475	169934	187894	162079	187853	199264	209190	205219	195369	207847	229646	238946	180580	213705	204369	175770
8.479	171500	183445	163368	182557	193436	205048	200161	190979	201077	232018	232827	174207	205089	202677	171881
8.483	173552	177655	164814	175892	186027	198751	198728	185712	198228	248092	226807	167528	198672	200422	165739
8.488	173884	174078	165943	168029	179241	193574	200546	180661	198384	291944	219978	161826	194913	197218	158500
8.492	171290	170012	164378	162272	175742	195274	207587	180926	202035	381093	218091	160607	193148	196154	153495
8.496	169323	166902	163246	160121	175979	200295	221392	187117	210144	517117	220453	161936	196286	199440	151810
8.5	170895	168401	164154	161727	178719	205909	238805	195545	223177	669107	226426	164575	202203	205029	155179
8.504	177064	173258	167788	167510	185021	213555	254648	206481	237996	791220	235303	168534	210853	212201	161385
8.508	185826	179945	172923	174033	194197	221318	264593	214209	247365	829998	244475	173755	219204	221544	169044
8.512	192970	186062	178806	178864	200818	224508	265080	216837	247803	766440	251167	178699	223292	230071	174894
8.517	199584	190805	183035	182202	201498	224104	256108	215066	242496	637353	252336	180986	223512	232871	175555
8.521	201388	191947	183090	183216	200017	225064	244433	210583	237020	494915	247118	178709	223394	231956	171730
8.525	196879	190428	179734	182492	200417	229523	236905	207443	233294	380160	243209	174128	222629	228654	167050
8.529	193614	189531	177964	182489	203133	237211	233886	206645	232230	310322	243716	173600	224892	225800	165259
8.533	194264	190194	178921	184744	207292	246426	234731	208423	235882	277481	248677	175963	230586	226643	166887
8.537	196449	192230	179444	190896	211432	254749	241775	212753	244296	266032	255623	176259	235989	230418	167003
8.542	199242	194362	180022	195244	214373	260578	251741	218718	255869	265587	263242	177172	241138	235729	166085
8.546	202528	197435	181881	197548	216698	264876	259725	225603	268894	270644	270431	179184	248740	242625	167681
8.55	205880	200926	183048	199460	221242	269082	265659	232621	280695	278094	278702	179546	255164	251014	171837
8.554	206948	205727	183534	201469	225823	272197	269770	237733	296986	289243	288342	180873	259887	259226	175169
8.558	205914	210296	185442	206371	230423	279347	272851	241618	315085	305778	297094	183384	264309	268250	175978
8.563	203276	212310	187132	213938	236041	295814	277445	244515	331867	333525	306995	184419	270916	281559	177093
8.567	198617	213675	186704	222252	244222	314388	284910	248728	347748	371166	318263	186138	281005	299110	180467
8.571	194891	217207	187088	231101	253811	326728	293849	254484	357869	403814	329366	189749	291583	319320	186673
8.575	195607	221905	189296	236352	262003	331272	294845	256402	353251	419255	336282	192413	297431	337570	193436
8.579	196943	225470	192034	234703	264602	322925	284728	251820	334929	411108	333095	194218	292074	345522	195884
8.583	195283	225448	193733	227141	256915	300028	267294	241821	308804	378256	319923	194258	278919	338747	192537
8.588	190569	218889	193330	213963	241203	271864	248762	228296	282893	331382	300896	189908	263326	315865	184725
8.592	184297	207481	188136	199029	222762	247207	236362	215203	266871	288447	281248	182066	249214	284696	175058
8.596	174902	196284	179367	186502	206118	232628	230928	206227	263376	259411	269736	174347	240007	257735	167212
8.6	167060	185726	171079	177884	195843	227808	231936	201966	269435	245689	269637	169146	236000	238361	162891
8.604	160760	176881	165812	173017	193019	229727	237674	202085	275493	243072	276378	166079	236938	225881	159591
8.608	157382	172321	161809	173621	193733	235070	243255	206486	279649	245405	283846	165227	238029	220454	157424
8.613	158246	172085	159010	177371	195783	236746	243329	211389	277584	247932	288664	167723	236155	220538	156333
8.617	158587	175126	158293	180674	197669	231343	238121	211969	267541	246659	285899	170989	230350	220397	154672
8.621	157487	177390	158524	181234	197414	221295	229561	207758	251878	240736	273125	171963	219207	217142	154165
8.625	158024	177553	158252	179068	193634	208604	219040	200710	234545	231484	256285	172182	204729	211351	155967
8.629	158814	176206	158543	174084	186458	197402	209415	193147	217447	220830	241080	171077	193892	203172	156100
8.633	157361	173352	160073	169524	179546	189631	199785	184827	204986	211534	228024	166909	186745	194405	153981
8.637	155607	169752	160423	166495	175473	185152	192515	180993	198720	204370	216467	162566	182016	188605	151344
8.642	154183	166233	157430	163392	172791	183101	189554	179351	195546	198602	209577	159903	180030	185770	149308
8.646	152131	163855	154103	160526	170780	181895	187762	177577	194899	195548	206779	158686	179727	184937	147574
8.65	149573	162050	153128	158801	168747	181446	186162	177980	195299	195277	206513	157677	178463	184311	145616
8.654	149366	160524	153419	158128	166150	182601	185449	178899	195119	197249	206342	157926	178351	182783	146108
8.658	149529	159621	152603	157883	165709	182647	185839	177594	194970	198194	204563	158316	178252	182314	147626
8.662	149415	158064	151677	157428	166634	179432	186316	175366	193450	197745	202761	157516	176633	181774	146094
8.667	149025	157106	150565	155880	165199	176983	183980	174247	191644	196320	201113	156734	174606	181034	144669
8.671	148111	156792	149494	153956	163275	176665	180681	173759	189932	194268	199239	154508	173435	181509	143819
8.675	147200	155213	148778	152649	160823	176363	178502	171967	187651	191046	196910	151365	171446	181599	141621
8.679	147427	153653	150456	152711	158720	177050	179063	170369	187130	188654	197223	150898	170760	181723	139859
8.683	147766	153500	151546	153369	159366	179467	184184	173560	191722	190493	199291	152875	173552	183106	140247
8.688	149085	154996	150406	155174	162353	183747	192000	179389	199443	196757	201862	153955	179060	186148	142798
8.692	153433	159342	151182	158569	167590	191220	204582	187737	210281	206312	208938	154903	187385	190376	146461
8.696	163114	164602	155659	164521	176134	201445	221728	198406	224195	217790	219586	158580	198062	200073	150855
8.7	176614	172023	162255	170336	187189	210952	235426	209619	235773	227520	230027	163989	207890	212859	156281
8.704	189419	182516	168340	175988	195806	214121	241139	216693	239808	234053	237932	167795	214057	223593	160389
8.708	197975	189462	173375	179244	199125	211012	237971	215612	235401	236112	240076	169055	215877	228334	162575
8.713	199441	191442	177055	176839	196363	203729	227668	207404	225517	231060	235973	167273	210706	226138	162483
8.717	192141	187175	175837	170268	189799	195088	213280	195640	213331	221679	225143	163632	200728	217794	160064
8.721	179733	177344	170245	162898	181685	189605	201178	185761	204009	213107	213355	159538	191414	207096	154255
8.725	168422	168066	163547	158620	175903	190291	196037	181609	199873	211475	209905	155802	186123	197869	148824
8.729	158728	160886	157399	159805	174780	195826	197270	183629	199308	216733	211781	155866	185675	192651	146886
8.733	152769	157903	153633	163981	178102	203119	200369	188341	201567	223685	214383	158795	188240	192404	147109
8.738	153147	158620	153104	169115	183730	210606	201967	191375	205280	229384	220315	162088	190434	195282	150468
8.742	155710	159434	153052	174258	187565	215873	202143	191526	206432	232003	225922	164236	191864	196459	153468
8.746	155326	159472	153018	176959	187990	214890	201672	189917	207395	230032	228875	164416	193965	194087	153179
8.75	152631	158388	152429	175716	185554	209032	201059	187910	215053	224376	233756	162848	196524	191291	152780
8.754	150353	157510	150496	171329	182234	206895	204576	187850	237277	219790	250102	159400	201415	188460	154356
8.758	147774	158744	149215	169912	179584	213259	218737	191951	285217	219672	287920	157987	216043	187101	154558
8.762	146397	158468	148139	175401	182040	234568	252093	204604	365235	225492	359906	157965	244227	187353	152849
8.767	147088	158204	147126	190458	191581	275342	305512	229220	474924	239567	477640	157586	287028	188876	159042
8.771	149463	160872	147542	214988	210300	328981	373404	263733	598278	265149	630487	159801	346078	193793	172787
8.775	152393	162474	149362	246137	235395	384632	439876	302450	707783	300436	782454	166231	410346	201662	186911
8.779	151848	163864	151723	276506	261585	429570	487965	336635	771575	331103	895254	174955	459162	211855	197041
8.783	149013	167536	154228	300086	282137	449656	505283	359191	765710	346706	938940	184465	475982	223246	198378
8.787	146694	170646	153494	311587	290314	439074	487373	360119	695718	347656	902865	194187	458181	232288	191378
8.792	145211	171758	152250	306433	285652	402346	440085	338799	591514	332835	800474	198015	415278	235116	177972
8.796	143963	171927	151846	286198	270182	350034	382811	308468	480838	308636	659603	196572	359179	229721	163881
8.8	144212	170557	150625	256400	247167	299511	327490	277132	385958	283840	520911	193403	304008	220690	152696
8.804	144459	168486	149979	226173	222691	260426	282672	247357	317432	260375	409437	186732	259900	211974	147350
8.808	144620	166268	150618	203633	202238	231213	250819	224786	271364	241958	328947	177889	226094	202011	145002
8.813	145037	163812	150293	188788	187831	212024	228558	209407	241646	229495	278466	169921	203961	193766	143438
8.817	144933	160851	148128	178964	179956	200988	215582	199987	223741	220889	250326	165656	192833	189102	144242
8.821	145336	159249	148384	171844	175532	194692	209456	193292	212420	215559	235308	162620	187410	187997	144332
8.825	144710	159980	148837	166663	173041	190451	203434	186866	205347	209534	226659	158584	185409	186665	141608
8.829	143903	159871	146942	162565	171836	188830	195758	181902	200577	202009	219054	155118	187901	184436	139928
8.833	144000	156693	147282	157222	169698	187539	189787	176624	196009	196402	217461	152424	196726	181764	139550
8.838	142793	153201	147833	154640	169194	189233	186200	171936	193444	194283	221305	148654	210605	178669	138820
8.842	139216	152211	145469	154173	172427	196663	183913	169789	190643	195259	229712	146275	227235	177286	138098
8.846	136572	152201	143539	153981	177636	204166	183054	169114	190364	198085	239932	146576	241693	176382	136848
8.85	136026	152777	143670	153627	184662	207661	185234	169807	193566	202146	247579	148004	247039	174812	137938
8.854	137980	154063	144635	154092	190681	208614	190251	172320	199321	205332	249073	149217	240889	175373	139381
8.858	142789	157292	145502	156254	190458	207194	194894	175616	202924	207081	243748	150313	228931	178724	139643
8.863	149234	159724	148357	158700	186989	202955	199145	179273	203569	207179	234890	152713	216084	183044	141492
8.867	155009	162208	152675	160718	182920	196564	201077	180879	205379	206286	225814	155279	205646	189032	143635
8.871	160192	163504	156162	162131	179255	192102	199884	180134	208745	206079	220119	156774	202061	194774	145289
8.875	162711	164708	156912	165604	181828	195024	198691	180990	215877	208132	217082	157932	209293	201544	147592
8.879	163928	166320	157076	178369	196479	212632	203227	185301	237070	219865	217113	159575	239183	215250	153675
8.883	167311	169000	156356	209631	231370	248521	217550	197574	281321	247712	224042	166966	304538	246960	169517
8.887	174116	176962	157027	267105	298410	308644	241709	220775	347674	297298	242894	185814	408092	310188	200970
8.892	188879	194561	163100	350813	397024	388195	275698	252618	422147	364713	274173	217124	534401	410279	251111
8.896	212888	220275	175473	442140	501152	461303	308909	283563	476225	430539	313358	257012	643831	532307	311058
8.9	238897	249737	195133	503641	571076	497669	323391	300275	485722	468594	347560	291943	688815	642037	360243
8.904	255497	270519	217321	507240	580245	482638	314521	295916	445057	459310	360932	307801	643442	696643	378415
8.908	255203	271436	231488	453127	528629	426145	288177	271549	375205	406823	346102	294451	531476	668668	357688
8.912	237792	254409	230785	369977	432735	349435	253646	238151	303950	338007	310351	258956	403627	571531	309327
8.917	212972	227318	216798	288211	328887	278853	224280	208887	249094	280940	268938	222709	298903	449688	254268
8.921	188452	200124	195810	224479	250723	228495	205903	187769	215735	241808	234169	193941	234380	338401	210180
8.925	169186	178850	174643	187411	204219	200034	195654	177365	197647	216753	213172	173152	202907	260226	180236
8.929	156646	165902	159914	169624	180319	186040	190597	172846	188990	204732	203016	159916	188873	220224	163709
8.933	150622	158916	153549	161766	169707	180284	189755	169210	186478	199449	197263	153984	181747	202028	156225
8.938	147875	155360	151160	158161	165019	177035	190109	167593	187372	196357	193616	151913	178448	194033	153844
8.942	146031	153273	149749	157209	162880	176003	190751	169471	188809	195609	191823	150576	177596	191530	152385
8.946	145163	152657	149467	156740	162442	177031	189902	170533	189606	194805	193935	153235	178128	189146	151697
8.95	145088	154102	150356	157104	162424	177735	190175	171087	191998	194572	195524	157430	180678	188101	151662
8.954	145620	155303	150929	158283	163548	178168	192436	171542	192519	195808	194365	158505	181551	187374	151146
8.958	146940	155121	150447	158658	163745	178505	191942	170735	189403	196164	194951	158676	179860	186387	150058
8.963	149064	155803	148752	157712	163592	176114	187727	167673	186064	194999	195298	158510	176950	184740	149671
8.967	148645	155953	148022	156460	162415	174112	183950	164449	184305	191824	193776	157631	174589	182828	148516
8.971	146214	155774	149006	155440	160071	173011	181291	162706	182923	187813	191946	155217	173007	180477	146893
8.975	144124	155009	148477	153498	157669	171120	180451	162591	182177	186078	189515	151785	171773	178576	145022
8.979	143300	153012	146732	150851	155833	169371	181268	162572	185372	187494	188183	151620	173519	177964	142295
8.983	142289	150362	145070	147407	155092	169827	185024	164804	193795	189852	190922	153397	177508	178498	140882
8.988	140950	148159	143526	145623	154177	168788	191358	171404	205892	195888	195212	154657	181983	181948	142375
8.992	138955	147188	141801	146863	153012	167652	198830	181950	216638	202928	201395	155897	187406	188663	147198
8.996	138101	147078	141612	146518	151906	168354	204690	189034	223333	208694	209088	159950	194742	195130	150954
9	138401	146172	141661	145340	151204	168385	206031	189933	223582	211587	213798	163929	199017	198122	151503
9.004	136544	145084	141450	146066	149871	166396	201326	184304	215931	209117	213740	163928	195499	199591	150269
9.008	134911	144860	141127	147391	148019	165722	193273	175447	203529	201672	208175	161271	186169	196537	148857
9.012	133805	144963	140513	147883	147229	166435	185337	168788	192750	194630	200387	156498	178209	189889	145947
9.017	134235	144050	139933	146171	147342	166506	176855	163497	184313	188835	195115	150679	170646	182914	141501
9.021	135348	143511	140048	143947	146432	166095	171589	158921	178250	183701	190927	147634	164751	176102	139696
9.025	136718	143599	140996	143972	145769	163817	170724	157803	176094	181676	186122	146708	164257	172102	138820
9.029	137067	142781	139780	144331	145288	163276	171174	158283	176581	181607	183246	147160	165952	172243	138400
9.033	136651	142372	139812	144863	146123	164812	173305	158761	177086	181628	182876	147498	165879	173592	138131
9.037	136461	143687	140629	144785	148425	166176	175475	161423	177591	181330	183331	147010	165424	173805	137761
9.042	137163	144951	140637	144622	149007	166133	174861	162809	180282	182388	184882	146735	166273	174414	137472
9.046	137462	145849	141992	145050	149566	166646	174280	161854	182693	184556	185991	148088	167091	173881	138607
9.05	138456	147080	142966	146417	150685	165865	176878	162884	185483	188882	184696	148549	167629	173676	141219
9.054	140403	146923	142707	147803	151765	166769	180748	166550	189400	194799	185879	148010	170005	176091	143898
9.058	142083	145887	143518	150628	154964	173202	186983	170292	192329	202309	191118	149555	174423	178353	145457
9.063	144457	148328	145122	155726	160240	180727	195089	174614	195609	212865	198561	153057	180042	181740	145926
9.067	147863	152226	146619	162693	167299	186803	202300	179637	200165	225724	205233	157132	186679	187161	147991
9.071	150810	155508	149359	168434	173754	195190	206214	182786	204239	236183	208189	160974	192067	193234	153011
9.075	153097	158005	152231	170912	177612	202534	205648	183513	204114	241244	208473	165152	194407	196879	157753
9.079	155898	160614	153327	171348	180476	211067	200967	183171	199528	246238	207757	169575	192420	197876	158776
9.083	156745	160093	152334	170747	181508	230895	197179	179674	194199	257948	206315	172032	188726	197494	157403
9.088	153269	159022	149892	168209	181401	266915	195153	174054	193007	282279	206082	170148	187348	199653	156199
9.092	148685	160845	148212	162528	182522	320141	192953	173033	196343	320279	205659	166107	188091	208972	153329
9.096	145104	166439	147537	157222	184855	384882	192252	175434	203064	370527	206032	163755	192577	228170	151218
9.1	142772	175789	146450	153996	191250	443791	197063	179601	213919	422834	207448	162956	202253	255795	151848
9.104	141738	186409	146026	150996	198349	476463	203865	183678	224046	458906	211684	162122	213503	286088	153834
9.108	141065	194095	144827	150300	202295	476277	207828	185607	226788	466217	215670	160861	220897	308015	155600
9.113	140295	196497	142264	150770	201635	450410	207212	184955	222868	444122	216872	159624	221138	314867	155412
9.117	139213	194555	142062	150153	195935	408768	202610	180608	214117	405223	216099	158300	215794	306877	154308
9.121	138049	189017	141366	148501	189374	364808	197365	174344	202701	363094	213130	158001	210785	286226	152150
9.125	136890	181627	139592	147143	184323	327801	195372	169310	195113	323652	210920	156001	209836	261606	146652
9.129	137372	174884	140507	147859	178592	301041	196141	166780	192256	291796	215362	152011	211673	242985	141626
9.133	138511	170399	142360	148903	174382	286182	197616	167003	194043	269828	225919	151123	219780	234593	139820
9.137	137968	165623	142586	150617	174449	283183	203376	170765	201297	259700	240314	152860	234593	238274	139980
9.142	136879	161729	142294	155177	179121	290026	215336	175434	212493	261083	260512	152726	250901	249085	138649
9.146	138778	160705	144174	163147	187450	296512	224176	180464	224733	268790	282488	152809	261425	261537	137388
9.15	142763	162113	146792	172633	197594	294598	227399	187786	234969	278341	296578	154061	266848	272076	138332
9.154	146495	166350	149248	180990	206200	286122	229825	195946	240337	282496	297601	156606	264723	275244	140195
9.158	150213	173186	152773	186938	211763	273502	231186	200650	240008	279200	289646	160264	254310	270717	142991
9.162	154014	180417	157214	190156	212280	256080	227787	201353	234725	273434	276797	162759	238198	260906	146687
9.167	156970	184349	160620	189415	207894	237991	222118	199947	228824	274701	262215	164032	223144	246452	148982
9.171	159218	184517	163419	186029	201014	222719	218540	197471	225514	296703	248053	166580	212892	229531	149944
9.175	161800	183570	163604	181149	194588	211097	219159	196281	224587	348194	236140	169751	205352	216988	150406
9.179	163548	182062	162895	176954	189399	204788	223711	197660	226947	425783	229069	171630	201022	209937	150912
9.183	163038	179471	162001	174441	183597	202855	228078	198965	231071	509330	225462	173367	199590	205350	151531
9.188	164495	178238	161159	171777	180180	202766	229266	198930	231554	560619	223755	176876	198743	203474	151104
9.192	166192	177126	161310	169102	179471	202257	225199	196885	225508	553405	221417	178316	197017	203648	150189
9.196	163686	173825	160383	166924	178936	201721	217218	192818	216029	492440	217723	176290	194731	204465	149684
9.2	159392	170107	157959	165805	177844	200595	208519	186255	206745	403493	214038	172576	194205	203521	148027
9.204	156219	169480	155055	164224	176376	198068	199990	180468	199592	319555	211388	167316	192776	201104	147216
9.208	152970	168278	152685	161179	174091	194400	193709	176388	195745	263288	207282	162227	189890	197323	147025
9.213	150534	166055	152346	158913	171351	194042	192327	176175	194645	233058	203158	159612	187480	194403	147322
9.217	152298	167777	154278	159676	170935	196452	199132	182405	199451	221697	203419	160147	189946	194181	147132
9.221	159242	173481	157765	162769	174620	205001	213021	191781	210950	223304	208405	163405	197535	196338	150193
9.225	171088	183321	164972	168817	183502	216464	228278	205167	224073	229717	217993	169792	208297	203987	157779
9.229	186549	198733	177430	176231	192954	226667	241085	215809	232753	236238	230929	178846	216396	213445	166289
9.233	199818	213032	190966	181792	198374	230837	245777	221264	235061	239680	240625	187004	220437	221733	173951
9.238	205203	217278	201133	183726	198772	227242	241628	219633	230145	237622	243883	189788	218831	223560	176576
9.242	203773	211237	204569	181051	193117	222035	230772	211143	224150	233183	237462	185163	212900	218555	172476
9.246	194773	198560	198220	175404	186285	223473	219487	202383	219578	234842	225142	178378	207601	214097	166537
9.25	182522	186883	185904	170885	182480	236705	213279	194500	218846	248386	216403	172907	204423	215433	162399
9.254	174124	183105	174971	168575	181999	261753	211726	191858	223178	272016	214613	170093	205356	222138	160243
9.258	168863	185821	168572	167609	184232	290498	212501	192877	228371	297818	217264	170629	207468	232634	161006
9.262	167644	189482	165393	168251	189784	311570	212957	192228	229213	319380	219675	173608	207641	245547	162892
9.267	168241	194127	164425	170643	196958	322271	213231	191216	228754	332659	219532	178207	208569	254921	162680
9.271	168347	199269	162749	174831	201233	320692	215650	193357	232527	334907	220283	181796	209825	257275	160221
9.275	167095	201425	159502	178418	203540	308622	218038	198664	240767	328798	223695	183789	212988	254129	159978
9.279	167305	200659	157742	182158	206045	290311	221854	204591	247664	316268	229117	186033	217965	248922	162739
9.283	168903	199753	159175	185395	206677	273982	226203	207970	253057	304517	233799	188192	221580	243701	165623
9.287	171677	199749	162296	184748	204499	258249	226020	207102	254470	291848	235627	186628	219405	241722	166120
9.292	173876	198503	165061	180343	198816	242916	219824	202391	246164	275352	234905	183311	212414	237995	164573
9.296	172683	193288	165901	173727	190945	229818	210520	193211	228345	257905	229277	177857	202619	228338	160825
9.3	166703	185142	163796	166294	181781	226005	199178	182560	210334	245052	218152	170114	192381	216704	154795
9.304	159460	177700	159326	160032	174340	243913	189532	175240	198249	245253	206678	162532	184581	206448	150031
9.308	154031	173110	155767	155899	171941	296995	188233	173910	194381	269622	201906	157996	180959	202587	146738
9.313	149698	172840	153125	157288	178477	396438	196389	176800	199624	330669	203732	155934	183182	210696	142526
9.317	146465	179185	150189	163892	197067	543544	210023	183767	211284	432456	210732	155142	192502	234571	140208
9.321	146344	194184	148750	171982	226681	716851	227070	195519	226163	558603	223977	157576	208402	273599	140740
9.325	150074	218306	150106	180235	261815	872005	247480	209670	241093	675890	243740	164268	224127	323664	141317
9.329	156404	244355	155340	188966	295019	948909	263357	219805	251550	746393	263842	171419	236433	372444	142800
9.333	162966	264557	161039	195549	315172	913401	267878	222069	253181	742153	276673	175662	241605	401681	144909
9.338	165773	272476	164165	195544	311319	786192	259571	217561	246283	661033	276229	176148	235874	398389	145722
9.342	165597	266257	165359	188931	284201	615372	241069	206577	234738	536218	263820	174568	223247	365304	146872
9.346	162650	248525	165703	179795	248978	454960	221994	194615	224426	415069	248739	171001	209874	316697	148724
9.35	159612	225292	162402	172494	218657	338364	210161	186324	221182	325803	234008	167216	199399	270396	148323
9.354	157222	204096	157925	167344	198369	270621	204963	181957	228030	270954	223023	165065	194772	235732	147403
9.358	156644	189450	155683	165006	187254	240617	204929	181441	248204	241742	220440	164209	197843	214018	148627
9.363	157236	181241	155792	165756	180887	232519	208017	184116	277586	229671	224023	165199	207428	205407	150780
9.367	157680	176913	156568	168710	178313	234522	212217	189412	305713	226606	231101	168731	218146	204767	153687
9.371	158314	173994	156667	171319	179541	240543	218338	195364	326968	226420	240345	171533	227538	205774	155786
9.375	157045	173174	157172	173197	181347	243405	225146	201165	335025	226027	249620	172017	234722	208724	155935
9.379	155417	172683	156281	174751	183024	240301	228375	201995	327786	225193	254919	173394	238576	212137	156536
9.383	155837	171959	155753	176389	184948	234831	227026	198271	307688	224357	254024	175155	237155	212995	158771
9.387	159690	173132	158095	177136	186098	227128	220573	194125	281810	224809	247994	174153	229820	212361	160051
9.392	161287	174365	159912	175161	185484	219509	212084	190723	256740	224880	238220	172052	219437	211033	158463
9.396	160376	172592	160339	171009	182909	212463	206286	187121	235165	220702	228510	169504	208809	208020	157417
9.4	158570	169169	158161	167741	180293	203950	199934	182472	218690	214085	221458	166622	199531	203991	156742
9.404	155877	166455	155412	165627	176415	196951	192856	178085	208003	210713	216333	162839	192263	200250	155123
9.408	153615	164872	154074	161586	172027	194272	188164	173694	200555	208718	209779	159214	187245	196214	152367
9.412	152206	163423	153211	157648	168699	192904	184725	170196	194760	208621	203614	158060	185065	191183	148863
9.417	150721	161882	151276	157475	165490	192921	182495	169288	193078	214255	200142	157739	185232	188744	147043
9.421	148995	161486	148887	158704	164831	193826	182715	170823	197528	224034	200974	156391	186397	190548	147361
9.425	149325	161997	149213	160407	167808	193220	185283	174397	205005	233856	203963	156833	188002	193292	147979
9.429	151172	163617	151506	160860	171201	191823	189154	178609	213129	238403	206560	159032	189378	193597	149260
9.433	151107	164746	151379	160300	172660	191469	191736	180266	222163	236420	208597	160732	189807	194207	150820
9.438	149986	164223	149258	161295	173156	194004	193423	181820	230313	230251	211992	161770	191371	195460	151258
9.442	150948	162675	147937	162920	172891	199817	195602	182435	234782	223867	215490	162777	193713	194991	149984
9.446	150924	161774	146115	164556	173830	214024	197157	180817	232812	223541	217679	162616	194497	194459	148599
9.45	151179	163104	145284	167467	176749	248102	197289	182163	227098	236444	219518	161067	197284	198335	149083
9.454	154390	167948	148367	171340	184250	303146	198093	184157	221954	266869	219086	159868	204694	208602	152847
9.458	160525	176973	154099	175055	195320	373955	200849	185496	218210	315677	218376	162570	215443	228084	158857
9.463	169177	192557	158691	179379	208062	450331	205077	186389	217737	374460	219390	165993	226609	254924	164016
9.467	178205	208933	163508	182891	223382	509950	209571	187273	219646	425423	223291	168693	233067	281586	167162
9.471	183437	221165	169530	183894	235981	524685	212357	188606	220507	448213	226108	169035	232913	299741	167465
9.475	185656	228544	173864	182445	238201	492054	212228	190173	220496	434439	226436	168675	229488	302443	166581
9.479	185139	228669	174015	180208	233744	427890	210229	190821	217550	395269	227262	168841	223944	289914	164268
9.483	180129	221562	170836	178269	224290	356037	209997	190276	211757	348115	228555	169583	218619	267896	160584
9.488	172711	211332	164756	177191	211001	296571	209502	190251	207268	305843	227300	169658	213440	245030	158968
9.492	165907	199280	159003	173993	200057	259724	206700	189170	205812	278404	223346	167446	207668	225198	159104
9.496	160378	188678	154130	169100	192580	244386	205155	185275	206057	267162	218789	164643	203561	211964	157664
9.5	154669	181702	150831	166353	187285	242453	203845	182078	210018	265528	214205	164749	202464	205347	156322
9.504	150848	176823	148757	164306	183584	247610	202901	183622	220353	269812	211062	165712	203773	203144	155838
9.508	150677	172626	147451	161887	183513	254512	210011	194214	242335	277530	210651	165866	204250	204937	156262
9.512	152849	174895	146797	162758	185052	261636	229751	214928	282389	291562	214405	167482	207099	209229	156520
9.517	158086	183385	147433	164981	188226	268869	267653	252410	343667	321055	219965	173662	212328	216506	158731
9.521	165720	192481	150731	170038	192633	277532	330456	308038	421061	370522	226214	183872	216580	225707	161684
9.525	176542	205271	155940	175192	200320	287903	405287	371504	494116	437949	236170	194449	219118	238486	163379
9.529	187229	219410	161088	177471	208563	300738	463122	418815	533371	503533	245338	204512	218859	252705	164738
9.533	193046	225967	164269	177094	211955	308541	473998	427728	521782	536980	249885	212109	214710	266208	164884
9.537	192034	224671	163414	172246	209218	302373	436591	393776	461677	519427	247072	211580	207458	274710	161746
9.542	183901	217063	159749	166314	200783	283496	370508	333401	377520	458766	235128	203167	199915	271689	157415
9.546	171867	204363	155554	160920	190252	256205	300725	268336	300203	380588	219653	190999	192588	257607	152846
9.55	161009	190081	150543	156317	179700	227496	246743	217559	245300	307435	205913	177319	186162	238515	148877
9.554	155896	180488	146933	154235	172060	205601	215660	190711	217138	254481	196436	166351	181462	219889	146820
9.558	158289	175970	148251	154435	167071	193077	201958	181308	206628	225035	191975	160933	178345	205205	144806
9.563	168316	177362	153485	154292	164758	189139	200745	182298	204405	214669	193336	159839	179333	196279	143336
9.567	184911	186346	163397	155480	167583	190690	206867	189413	208498	215134	197758	161872	186155	194460	145172
9.571	207379	201954	179539	160504	171683	193926	214178	192591	212226	218106	202238	165368	193333	199694	149822
9.575	228837	220387	197340	167245	176232	196713	216855	191191	210866	218517	208200	169685	200051	206765	153849
9.579	241107	234290	212978	171441	180079	198052	214721	188266	204808	215840	211731	172973	202877	208000	157506
9.583	241596	237139	222273	171123	180196	197356	209789	183068	196017	212509	210932	172400	200335	204484	159685
9.588	231187	228329	222552	166733	176782	193101	202215	177132	188533	206186	206695	168923	195833	198877	159990
9.592	213751	213652	214925	161480	172710	188384	196326	171457	186020	198943	201837	162945	193026	193785	156674
9.596	195560	198777	201233	157693	170335	186150	193367	168186	186781	194198	201244	156681	191499	190678	152468
9.6	183003	185568	185225	155885	169903	186053	191125	167494	189691	193458	201253	153489	190328	189898	148888
9.604	176208	176732	173342	156744	171846	187697	190158	166879	191782	194056	200392	152068	190436	190273	148700
9.608	171049	172248	166401	158332	174714	188194	190681	167969	193931	195402	200850	151711	193336	191142	150221
9.613	168597	171253	162667	159106	175220	188947	194472	170835	196358	199233	201556	152797	196329	192530	152420
9.617	169722	171525	162836	160970	175233	192625	198644	175432	200724	203008	203444	155502	200323	194739	157067
9.621	172507	171017	164351	163929	178208	196754	202811	180333	209647	208989	209199	159817	207643	199508	162776
9.625	174895	173158	166278	167450	183376	201866	210156	184994	218863	215495	217378	163984	216715	205328	166227
9.629	178009	177127	168840	173334	188422	208845	217819	189296	223584	222519	225758	166870	225056	212107	170028
9.633	180160	179363	171332	179437	192424	215560	223151	194392	225515	228656	230725	172123	232991	219634	174762
9.637	180362	181195	173800	183464	193879	219765	225188	198671	227210	232220	232379	176609	238906	226726	180359
9.642	183533	183701	174420	184060	194960	221816	225520	201414	229519	232934	234562	178431	241537	231707	184790
9.646	188622	186370	174124	183257	196177	220799	228501	203804	231649	229531	236949	179081	241796	235170	188178
9.65	192670	189343	176374	183042	195928	216516	231338	205747	231872	225833	236039	178953	242916	237639	187789
9.654	193070	189380	179771	180511	192125	208963	229729	204086	227475	222487	232282	178378	237956	236695	183376
9.658	186798	185547	179292	175108	184242	198893	224879	197512	218854	216229	226937	176035	222998	231052	177250
9.662	177789	179242	174974	167967	175008	188806	215319	186424	208102	206981	218464	169012	206036	221315	168972
9.667	168432	170566	165433	160019	168489	180026	201445	175667	196995	196985	206929	159897	192253	206544	159505
9.671	156590	162721	155990	153628	164127	175283	191581	168352	189188	189344	197966	152995	181905	192574	150456
9.675	147319	156796	149987	149451	159834	173236	188127	164997	186470	185585	194002	148484	176176	183579	142432
9.679	143342	152867	146080	147777	155492	171963	186543	164960	188654	185178	193709	146844	174431	178998	137803
9.683	141765	150820	142646	148182	154822	171489	188205	166102	195460	185543	196121	147373	175265	178002	137589
9.688	141970	150067	140389	149584	157290	172955	192587	168143	204491	186338	199624	148338	179177	176973	138594
9.692	140971	151400	139416	153005	159744	176835	194766	169969	211398	189950	203739	150009	183014	176334	139261
9.696	141298	153725	140774	155938	161935	179491	196258	171869	215380	193935	208821	151917	185594	179546	139946
9.7	143190	154813	143519	157642	165371	182285	197737	175765	220325	198278	213281	151805	189868	183541	140532
9.704	144095	155738	145761	164326	172806	188753	201266	181336	233565	205029	215559	151846	200574	188831	143337
9.708	146301	158284	147617	179858	187852	202478	213977	192371	268527	218768	219893	154836	227714	204867	151673
9.713	150222	162069	149615	206871	219836	225004	236875	212609	332024	244708	234086	163453	271307	235211	167361
9.717	157672	167314	153210	247617	265987	255335	270144	244137	413229	282547	259270	178971	327819	281722	189061
9.721	166784	175375	157991	292399	315969	290809	311451	281579	490533	326451	290286	200851	386145	342574	215211
9.725	175904	184947	163331	325555	355692	321842	343721	309587	540275	366640	318667	224804	425467	401883	237943
9.729	180911	191866	169063	335658	367802	333022	351050	315094	530337	384572	331792	240182	420896	434814	249403
9.733	181014	191303	173095	315179	346110	318590	331730	298459	462957	370758	323112	240299	372903	426829	245704
9.738	177632	185194	172961	273822	301770	285420	296316	268630	376560	331469	297845	227963	308382	386954	226983
9.742	170771	177124	169942	231318	253759	246763	257245	235755	299531	284513	264094	208686	252997	330402	201726
9.746	162436	169618	164520	196750	212424	215203	226044	207290	244994	245850	233556	188498	213956	274416	180464
9.75	154673	164347	157874	174278	184742	195609	206904	189136	215870	220049	214281	171253	192312	232724	166617
9.754	150500	159580	153253	163020	171916	185244	197754	179558	201050	206794	204977	160206	183207	208209	156020
9.758	149993	155883	151292	157625	166738	181943	196019	174887	195320	202536	201964	155467	183549	197721	150791
9.762	150334	155046	149909	154864	165723	183859	196169	175947	196342	203193	202444	154761	190526	195528	151392
9.767	152423	158236	148852	156009	169274	187788	197713	177800	201862	207979	206382	155691	201239	197769	155604
9.771	157224	163818	148686	160247	174042	193998	203921	182263	207481	215048	213052	157403	214815	204505	160651
9.775	162761	169050	151444	164106	177880	201591	212471	187122	213988	223403	220154	162167	226194	213851	165464
9.779	168508	173153	156287	167366	179756	205166	218903	188982	216835	230644	226226	168332	231598	224753	169529
9.783	172539	176947	160937	170571	181336	202692	217254	187862	213086	231738	228488	168820	228056	231779	171136
9.787	172591	177427	162807	169179	181206	197743	209988	184414	204813	226585	225512	165090	217138	228533	168151
9.792	168147	171298	160736	163639	176758	192143	201845	178871	195363	217545	217676	161954	204322	219205	162928
9.796	162901	163887	156829	159115	169742	186484	193886	173458	187138	205844	207638	157512	192755	208317	157312
9.8	157111	160030	153797	157399	166066	184857	189141	170239	183320	198873	199796	153277	189235	198699	152030
9.804	157386	161462	152792	163176	173423	197344	189480	172365	193649	203888	199262	152697	205019	197413	153324
9.808	180399	179647	159427	188637	211864	247849	204059	191625	236511	235882	214591	156365	274737	227242	169261
9.813	262371	247459	198117	269216	326010	397286	255487	251100	356392	339355	266132	171857	470077	336903	229688
9.817	475478	429077	314845	470278	599368	756876	386255	397919	624607	585516	395935	217739	905388	622985	395870
9.821	946977	835381	593053	876090	1170076	1439884	656382	683463	1122502	1086758	668311	324407	1668528	1238887	747135
9.825	1792375	1583746	1125974	1554114	2116292	2465780	1098806	1137081	1869374	1908417	1128644	521161	2727390	2283558	1330543
9.829	2949055	2656018	1944491	2427856	3336389	3628204	1670434	1727057	2673231	2915023	1741521	816063	3849283	3616513	2088637
9.833	4131994	3790090	2928448	3228772	4465436	4523995	2181302	2295274	3205081	3767519	2334408	1180578	4627226	4857149	2838201
9.838	4963563	4610341	3789363	3634746	5028606	4816254	2403754	2581766	3258528	4122379	2668911	1507382	4748156	5563052	3299360
9.842	5121546	4819051	4219755	3457238	4814745	4399840	2276925	2429854	2842311	3860692	2610181	1638650	4187184	5451611	3251124
9.846	4516667	4336374	4034968	2814237	3936896	3441800	1875288	1950994	2134471	3105273	2188782	1515585	3168612	4538469	2751221
9.85	3404394	3376891	3296006	2005294	2763127	2317708	1354022	1374895	1403663	2139607	1591097	1220739	2061269	3217793	2032173
9.854	2224656	2295832	2328544	1276046	1701715	1384281	887063	869418	845168	1295022	1031378	878081	1194062	2000278	1320540
9.858	1309747	1390618	1472227	761398	965596	783720	562030	527678	508375	742487	634258	585014	672223	1138606	787228
9.863	744016	796418	882948	466448	557829	466299	377275	348534	346057	449918	413704	386258	415000	639513	475419
9.867	442626	474032	535432	316244	363989	326108	288950	266039	277049	318322	309603	273799	303852	401670	317083
9.871	300160	319189	349574	245502	279839	269412	249791	227639	245714	264896	263802	217944	257930	302451	240262
9.875	239216	252997	260158	214126	242517	241720	231690	209189	232061	241931	245348	190999	237554	262856	203630
9.879	211831	222902	219606	198439	223931	227752	221343	199116	224370	232563	236022	178665	227299	244620	186503
9.883	197301	206591	201075	190396	213380	220475	215037	192747	219200	227435	229161	172097	221287	234575	177637
9.887	190564	196858	191184	185017	207122	215720	212234	189697	216038	225006	226266	167914	218373	228784	173543
9.892	186232	190983	184448	180969	202952	213734	215521	190826	216770	225126	226392	165147	218624	226316	170660
9.896	180774	187380	179479	179092	200127	214316	222847	197442	221201	230246	228213	164087	223441	226635	168089
9.9	178030	186488	176372	180777	201934	217983	236432	206521	228945	242540	234478	165726	228660	229529	168456
9.904	180035	186992	174530	184536	204639	221759	257281	217494	238501	262222	245138	167507	237515	236401	171572
9.908	183486	189412	173919	185652	206504	222886	276228	231842	247761	284994	254754	171935	244285	245187	175662
9.912	186550	192662	176127	183840	207885	222953	286620	242503	253170	301038	259984	178192	243389	253014	179914
9.917	187782	194697	179801	182549	208468	222161	286929	245836	253341	304077	259394	183164	238448	255329	181641
9.921	187746	195713	181038	182744	205935	217525	277173	242445	246225	294612	253621	185860	231520	250586	179885
9.925	188993	196144	180437	180409	201441	209897	260445	233074	234922	277151	244057	185320	222073	240780	174783
9.929	187757	195198	179429	175731	195763	204121	242640	219833	222971	256598	233138	181521	212517	227529	170141
9.933	183581	190643	177460	172421	190571	199995	226441	207985	212953	238123	223990	176320	204759	217542	166713
9.938	177397	183791	174190	169135	187451	196166	214162	198421	206168	224817	216977	170894	199386	210674	162233
9.942	172499	179416	171288	166037	185281	192651	205289	191136	201277	216069	210897	165752	198199	206423	157667
9.946	170403	177756	169684	164358	181446	192396	199650	186059	198826	212582	206552	160211	197430	204598	155130
9.95	168840	177092	166966	164062	178005	194201	197453	187474	198809	213735	205491	158068	196137	204391	154832
9.954	166676	176386	164773	164129	178148	194975	198613	194760	201780	216969	207212	156590	198186	203702	155682
9.958	165747	174908	164742	164653	180120	194972	203041	204104	205601	222035	209471	156126	202702	205059	155674
9.963	166106	174678	165069	166585	181398	197130	208866	216031	210460	229858	212092	156606	205362	208009	156204
9.967	167099	174804	165687	166269	182270	198347	211544	226852	215415	238769	213030	157790	206193	211305	157992
9.971	167210	173825	165734	164153	180567	198348	211418	230403	216967	242774	212344	159157	205630	212723	157800
9.975	164436	171866	163990	162379	176000	196630	210758	226796	212367	238484	210647	158932	201766	210869	156882
9.979	160629	170183	160436	159864	172468	193255	208633	216950	207175	228529	208844	157022	195567	207018	154659
9.983	158773	167938	158477	157224	171433	189632	203822	205025	201516	218093	206998	155636	191752	202254	151615
9.988	157661	166069	157543	156524	170898	187263	200266	192410	198323	209080	205174	155679	189835	199611	148691
9.992	157115	166459	155861	158603	170289	188071	198438	183785	199100	203313	202541	156684	190552	200638	147539
9.996	157473	169173	154082	161380	170869	191767	198027	179501	199883	200428	200451	158129	193694	202444	147939
10	156981	171444	155334	161166	171965	193345	199949	178525	199118	199709	201340	159343	196969	206277	149313
10.004	156634	173360	156945	160329	173508	192598	203046	179016	198132	200407	204559	158664	198923	211624	152057
10.008	158583	175871	156311	161375	174621	196969	202583	178075	196862	203486	207087	159544	200433	217402	154335
10.012	161085	175874	155991	160840	175105	202470	199965	177034	195863	207456	208533	158785	202543	224581	153890
10.017	163504	174491	158789	160642	176115	207146	199119	177956	194264	214358	210241	156734	205274	231469	154049
10.021	166371	174463	162808	163169	178189	211360	199928	177570	193567	227484	211030	155887	208770	237809	154415
10.025	167200	176278	164160	164889	180772	215007	201511	176716	194531	249290	212160	156172	211070	245363	155752
10.029	167118	175678	163265	165131	182916	215885	201942	178045	195393	278906	215393	154972	213036	253830	156491
10.033	165609	174008	162314	165343	183317	213347	201940	179902	194926	311260	216593	154273	212109	259473	158163
10.038	161476	171695	161219	164572	181243	210149	203381	179863	194339	337290	216094	155219	210580	262557	159843
10.042	159034	169650	159416	164051	179395	208122	206449	180945	196545	350328	214975	155446	211093	263092	160924
10.046	158542	167221	158305	163683	179260	207165	212086	183829	202094	342683	214980	155411	212368	262538	163406
10.05	159659	168126	158583	165456	182420	206665	218518	188580	209660	317953	217978	156753	214543	262081	168252
10.054	164358	171733	160979	170078	188559	207922	225714	194535	219384	293408	220841	158722	218989	262557	172419
10.058	172770	176241	164688	175420	195292	209650	234975	200632	227438	276638	223707	161230	225276	264174	175704
10.063	182511	182141	170071	179967	200713	211824	240480	205648	231717	264078	225883	164721	230090	267951	178472
10.067	191018	189133	177933	182023	202969	210506	239983	206970	235157	253100	226333	167587	233748	268660	181936
10.071	193307	192525	183269	180227	200141	205166	237762	207119	242856	244611	225304	168585	240752	267081	183636
10.075	190224	188836	182282	175275	193519	199918	240303	214056	261858	244703	225762	170117	257256	274658	186783
10.079	183509	181680	177435	170408	187460	196478	253482	227514	290575	251991	231624	175064	288421	292989	194201
10.083	175732	176029	170535	167935	183061	195128	278464	242875	319323	267563	247111	182574	327247	320976	205877
10.088	169838	172282	165333	167717	181605	195341	304430	258544	341205	287290	267818	191137	355408	356384	218246
10.092	167481	170909	162511	167876	182870	195844	317157	267567	341837	298057	281279	200568	362784	382222	226293
10.096	165016	170563	160892	166883	182203	194773	312748	261830	320603	293713	279037	203319	347386	382860	226272
10.1	163249	171214	160914	165564	178284	194308	291275	242414	288574	280346	267260	195555	320272	358114	216851
10.104	162868	171838	161969	163640	176978	196024	264139	221919	257501	268435	253833	185009	294328	319867	204048
10.108	162365	170742	160264	161772	177094	198598	243666	209655	237492	266898	244646	178640	274338	285973	196324
10.113	162128	168601	159364	160799	176826	199103	232325	204026	226483	271084	242731	174934	261833	267973	194490
10.117	160676	166416	158683	160415	177864	199163	226170	199185	218800	270263	242397	173808	250640	259380	194485
10.121	157950	165326	158650	159641	177265	197834	218404	192194	212051	262094	238257	172812	235665	250777	193323
10.125	155460	163865	158333	158148	173709	193277	209536	184013	205111	247990	230405	169051	217798	239408	189846
10.129	151865	160556	155911	156527	170098	186281	200367	176816	198280	230622	220063	164363	201813	224926	182262
10.133	149343	158747	153618	155641	167476	180324	192484	171886	193675	214365	209616	158446	190819	211518	172919
10.137	148265	157247	151998	156026	165769	178849	190125	170070	193457	202866	200471	153073	186122	202705	165271
10.142	148366	156418	151221	158115	167714	181707	194362	173098	199676	198533	196613	152323	188195	198428	159616
10.146	152134	159225	150670	163304	174013	188720	202060	181121	211070	202009	200154	157098	195912	198716	159571
10.15	158918	166800	150979	174083	183875	195855	212393	191592	224560	210899	208694	165354	208483	201855	163372
10.154	167088	175859	153170	186702	195574	201992	224063	202038	235984	220241	220126	177541	221455	206431	170128
10.158	174393	184565	157165	194364	205153	206504	231855	209870	240399	229168	229961	190403	228659	211702	176031
10.163	177370	189762	160509	195007	207569	208502	233150	211139	236995	232357	234446	196375	228726	213311	179133
10.167	176987	190099	162296	190108	200433	205487	228072	204795	226430	226814	231919	194617	221325	209968	177416
10.171	172822	184540	161763	181739	189353	197556	219011	195115	214603	219039	223979	187752	209210	207205	170970
10.175	165116	176271	160489	173016	180726	190143	210772	185612	206960	214543	214409	177855	198814	205228	164297
10.179	159930	170940	158195	166447	175014	188660	205764	178111	203335	213060	207288	168642	192392	202035	159749
10.183	157621	168259	156986	164537	172829	190954	205605	175145	203752	210938	204289	161772	191319	201772	159513
10.188	157503	166331	159238	165821	173471	193303	208290	177657	209477	210135	205202	159272	194433	205192	160943
10.192	159960	168425	160744	167666	177284	195660	213011	182689	218189	214061	209268	162442	200013	208548	161583
10.196	164398	171012	161690	171135	180810	198947	221624	187828	230942	219161	214676	167051	207948	213255	160808
10.2	170827	175854	166049	177387	185890	205105	232183	195084	248793	226576	222518	171782	217868	220739	164382
10.204	181817	184071	170183	187272	193666	213971	243744	207525	270038	237887	233593	179211	230784	229339	171996
10.208	196457	195727	176081	200967	207389	224885	256128	223106	292726	251874	243123	190090	246636	239855	182333
10.213	211207	209445	186634	213485	221095	235828	265069	235392	308302	265853	251756	204641	257592	251777	191041
10.217	223832	219977	197094	221399	230879	242300	266805	239445	310062	274777	259051	219725	258224	260637	198403
10.221	229854	225106	203602	222616	233416	240983	261067	237644	299386	276553	260170	226525	252547	261920	200576
10.225	225741	221980	204821	216050	227327	232257	248646	229606	278387	274690	252831	222058	241356	257732	195586
10.229	213034	212822	199422	203112	216832	219535	235056	216548	252314	266312	239941	210925	227919	251576	185767
10.233	196550	200916	188259	187325	205184	207946	223672	200904	231349	252874	227264	196105	218036	244758	173434
10.238	182462	191035	176959	175902	195146	199758	215924	190429	223860	242104	218519	181753	214029	241418	164002
10.242	173281	184173	168270	172525	191872	197597	213658	187925	236388	234626	215386	170973	218664	244453	159197
10.246	168009	179878	163989	172849	196706	204443	217037	193181	275212	231064	218805	164803	233658	250842	156950
10.25	165575	180329	161725	179336	207370	219376	224260	203584	338514	230843	232152	163691	261750	255528	158808
10.254	166657	185012	161967	194504	222497	237808	232673	219307	409674	231534	253058	165921	294995	256606	161894
10.258	170348	192458	165705	212562	237396	254433	241904	236652	465271	232252	274398	171026	319167	254424	166671
10.262	176059	199564	170519	226506	248110	263648	249134	248049	484332	233424	290346	177366	329728	248363	171293
10.267	179161	203945	173880	230310	251650	262121	252581	250498	460909	233484	294097	182046	322347	240222	174633
10.271	177241	204177	174818	223097	244110	252039	251404	244648	406886	232795	286185	182497	300781	232676	173955
10.275	174397	198995	173756	211106	229941	239150	250124	234472	345149	234877	272138	182193	278527	225945	170771
10.279	170712	191423	172188	200242	216932	226299	253525	223581	295999	236694	257208	178865	264641	221505	167882
10.283	166049	186024	169849	191557	204380	216335	252215	214070	262846	235869	244770	172979	259326	218227	166609
10.288	163882	180161	168368	182582	193652	210693	244705	204494	241391	233455	235077	168112	255652	216141	166644
10.292	162347	174267	166790	175262	188177	208173	236207	196095	227452	229269	227447	164559	250540	216019	166092
10.296	160205	170246	164142	172154	185096	207416	227651	190249	220008	223674	222879	162983	241700	214625	164883
10.3	158235	168979	161625	170188	181743	207426	220110	185201	215521	220291	220838	162511	230370	213285	162556
10.304	156405	168531	159968	167401	179089	207496	215470	182081	213279	217946	218354	160881	219614	211078	160543
10.308	156055	167856	158880	164700	177906	207627	212625	180226	213785	215597	217351	157918	211255	208386	156631
10.313	156201	169186	158455	161934	178282	208363	209674	179022	214202	214268	217535	156179	205461	206541	153723
10.317	154922	171699	158175	160396	179347	208336	208162	178259	213928	212434	216451	156162	203799	207177	154115
10.321	153704	173739	157879	161856	181605	209640	209664	178780	215749	213482	217452	154864	205551	209191	153851
10.325	154429	173875	157779	164578	185038	213641	215521	180576	220316	216986	221561	155325	210099	211574	152779
10.329	155032	175961	157267	167627	188301	218407	223904	184015	224905	224012	225970	156656	216561	216821	152950
10.333	156361	181781	156457	170052	191746	224782	231282	188796	227923	230860	230480	157265	225446	224854	155448
10.338	158770	187630	155979	173204	196585	231502	235790	193081	228968	235575	234240	158987	232706	233021	158949
10.342	161013	191651	156073	176146	199973	235060	236186	193336	228151	237473	236388	162255	235724	236659	161566
10.346	162615	193726	156844	177501	199654	235266	231397	192332	225171	238002	235265	164634	237519	236266	163394
10.35	163486	192705	159110	177254	200347	234205	224558	190239	221586	234655	230673	166511	238297	236181	165931
10.354	165170	189244	161730	176834	201206	235402	220540	187764	220455	230811	227228	166586	239473	232607	168584
10.358	169510	189055	164530	179955	205327	241680	219709	185927	221466	227127	227412	165825	242530	230861	172168
10.363	177002	191349	168751	186226	214299	252936	220437	186980	226796	226456	228920	165266	244779	232428	175609
10.367	188353	197093	177328	192142	227596	266764	221158	185990	232187	226164	231576	165100	244822	236105	176128
10.371	201984	205718	188328	197014	241410	274892	220557	184620	236763	224297	233312	163550	240258	238238	175622
10.375	212038	210798	197383	196526	247820	272422	218693	184379	239547	221279	231263	160909	229546	234505	174600
10.379	213802	211081	201625	191396	242690	260578	216348	181686	240239	217641	226824	159351	215261	226102	171747
10.383	208824	208130	199181	185486	229304	245607	213432	176900	235332	211666	222643	157928	201587	214668	164694
10.387	200657	201143	192228	182550	216140	233474	209442	173883	225960	205296	217623	156369	190891	203122	156476
10.392	193486	192269	185599	180132	209123	224688	206754	171935	217302	201855	211134	153627	184954	195430	150786
10.396	190712	188896	180409	177846	206024	218844	204655	169326	210503	200029	205148	150931	181358	191741	148090
10.4	191783	188271	179092	175389	202791	213808	201241	167859	203829	199632	201579	148645	179406	189088	147162
10.404	190389	186737	179855	171562	196026	207593	196934	166759	199640	199360	199723	147984	179697	187989	146434
10.408	182963	181604	176551	166265	188961	201957	196157	165120	199081	199469	198847	148013	180878	190207	145896
10.413	174142	175194	171603	162692	184803	199750	197736	166378	199177	201260	199739	149163	181942	193283	145399
10.417	167892	171582	166490	161785	185231	202748	198490	168209	200606	203729	202716	151559	184353	196353	146254
10.421	164861	168949	162684	161871	188502	209690	199494	169568	204444	207490	204781	152099	188589	196370	147868
10.425	162123	166416	160737	165874	194133	219826	202238	171976	207981	213099	206392	150890	190652	196705	147410
10.429	160276	165332	158949	170536	202099	232418	208119	177066	212179	221143	210429	151328	194357	199949	146643
10.433	158724	168309	157351	174052	207580	246949	214660	182156	218597	233957	218930	153765	203021	206755	146442
10.438	159639	172682	157059	176630	210188	259028	219913	188584	227881	249061	229131	156488	214063	216761	146946
10.442	161122	177140	158714	179008	211096	265570	225108	195977	238128	263519	237838	159684	223048	225610	150804
10.446	164481	180604	162315	182497	211742	264708	229504	202270	247262	271183	244199	165005	228496	229873	155906
10.45	169059	185102	164848	186437	211289	258992	231426	207256	259282	269448	246532	170566	229610	230056	159836
10.454	173423	191766	165592	190511	212161	245853	234574	214466	280944	262505	245818	177698	232022	227885	164462
10.458	179894	197192	167559	197155	215219	234148	243614	227220	326311	254860	246189	186888	240948	226104	172123
10.463	188536	201032	171760	208441	220930	231415	256292	250664	399399	252846	250987	201184	258860	227410	183872
10.467	201082	208784	175898	225443	231735	236613	273015	285128	489505	259553	263254	222691	288670	232926	200126
10.471	219172	221450	183274	245664	248027	247379	295092	322014	570106	272538	282163	249073	326394	244579	221916
10.475	240142	238868	195030	269035	268729	267240	320680	352217	614120	291330	307529	274600	368183	264000	245492
10.479	263288	262862	210433	292666	294336	298981	348600	369029	617909	318965	337595	294145	411346	289074	267956
10.483	291141	290693	229735	312617	329301	342603	379580	376992	589453	355234	370415	305323	448603	320974	286590
10.488	322687	318837	251186	330142	370104	395550	410787	382049	544952	393508	403214	305342	479263	355430	296203
10.492	354497	342597	275306	347035	409614	442356	436087	381777	505548	426690	429330	295259	504846	384389	293473
10.496	381377	363646	299002	355684	437262	467307	454454	379307	485609	448468	446538	282823	523155	404626	284117
10.5	394455	380301	313715	358560	444753	471081	472443	385178	488107	452581	461212	280439	543346	417001	279432
10.504	386616	383623	313941	360215	435240	462098	496255	403881	513394	447563	477128	291752	578701	430768	284948
10.508	364857	375708	298716	365439	419056	453920	535028	431730	560769	451439	498265	314981	632853	459903	303105
10.512	346687	366273	278892	374575	408138	455902	592295	467284	620501	468331	529212	343920	701286	514832	332725
10.517	349658	365033	270528	380732	410993	469772	653568	504506	678115	493079	566217	374015	772565	585962	372117
10.521	381711	380007	280566	384794	423721	490606	698830	532653	712964	516328	599653	400767	824629	654884	415654
10.525	433480	407944	309826	389700	437356	500746	719384	544421	710979	527288	613700	416937	830226	705684	451665
10.529	485759	435576	349896	390035	443767	489431	705005	534128	668086	515689	599269	418733	783760	714480	471998
10.533	518979	450612	381729	378538	434255	459752	648872	494428	589732	480083	553932	404740	696725	671854	469625
10.538	516614	442475	392116	353458	404912	414395	565446	434214	496800	431039	489397	375954	587729	593008	439860
10.542	474803	408102	378886	320383	363236	361423	475904	370471	410801	379303	421480	337241	479554	503725	390867
10.546	408413	358843	344246	282964	317720	314049	395688	313695	339256	332174	358930	294625	389522	420408	335777
10.55	336542	307325	300277	246418	275870	278200	333810	270279	289142	297193	309520	255790	323150	351488	283467
10.554	274753	262435	258758	218475	245227	253719	293736	240372	260396	270767	274816	223728	278773	303452	241409
10.558	233415	230443	226077	200673	225815	236267	269449	222168	246949	252296	254529	200092	253409	270743	212031
10.563	212304	211772	203205	190309	213801	225195	256200	213085	244506	241046	245554	185491	241654	248598	192267
10.567	200802	200383	191158	185539	207630	218870	253235	211198	251170	236933	242998	178734	236328	236558	181162
10.571	194725	194982	186389	184820	206045	217945	256254	215298	262984	237688	243468	175947	234959	232051	176143
10.575	196106	195676	184980	185814	207717	220460	260301	221943	276808	241186	242558	175939	236432	232672	175209
10.579	201327	200276	184333	186424	210611	221176	262108	227382	287906	243457	240453	177993	237673	233239	174847
10.583	204694	204829	185108	185622	208797	218427	259158	228089	289421	241966	238728	181282	233412	231098	172863
10.588	203297	205095	184576	182189	201311	211031	253166	223791	277260	235151	235364	180579	223615	225695	169706
10.592	196995	197184	180719	175262	191777	201125	243960	216369	257232	225097	228264	177292	213968	217639	166121
10.596	186597	187479	174828	168206	183612	193654	233523	206281	239445	215234	220393	173397	205385	209958	161163
10.6	174899	178902	168838	164221	178510	189687	226021	194910	226370	209476	215978	167061	199740	203661	155817
10.604	166648	173370	162973	162131	178124	190680	223800	188162	218141	208687	215189	161961	198808	200687	152710
10.608	162169	169601	159463	162192	178497	192449	224193	186692	215672	210074	217699	159832	201138	201020	152203
10.613	160201	166754	158529	163919	178935	195522	226959	188223	216122	214047	222406	157786	205658	203965	151708
10.617	159294	166219	158223	165216	181839	200745	230290	189297	219719	220511	227919	158009	212043	208864	151351
10.621	160384	168095	157738	167145	185566	206572	234798	187761	224941	226457	234159	159809	218385	215018	151089
10.625	161276	169574	158127	169662	188825	212932	239528	187495	229057	231378	241682	160417	224419	220327	151933
10.629	161007	171897	158275	171773	192688	216797	242510	188621	233108	234684	247375	159737	227597	223204	153034
10.633	161059	173276	158105	172350	195468	218306	243286	188464	235953	236187	248278	159102	226314	226204	152949
10.637	160838	174215	157691	172144	196397	218748	242965	188811	235455	235780	246699	158736	222524	226511	152506
10.642	161093	175647	156284	172076	195492	216002	240621	190578	233161	235463	245918	158634	218979	223743	152371
10.646	161409	176000	154969	171851	193922	213236	237720	192994	230169	235822	242686	158400	217939	220119	152332
10.65	161347	176450	157616	172150	193403	211993	235294	194333	227725	233719	237345	157885	218138	217544	152595
10.654	161866	177384	161515	172694	192969	210889	233233	194302	225435	231633	234683	157407	218905	216483	153153
10.658	162290	176831	162519	172770	193283	211037	229896	194542	224448	231315	233445	158728	218022	216153	153438
10.663	162965	176753	162911	171998	193848	211490	226853	194336	223989	230139	233005	161747	215834	214991	153814
10.667	165860	178781	162683	170667	192762	211788	225303	192606	223333	228513	233915	162919	216249	212963	153218
10.671	170014	178677	161512	170250	192109	211821	224458	190092	221570	226889	236615	162528	217544	211502	151797
10.675	171394	176528	161430	170628	193532	210521	224850	189893	219426	225178	239748	161682	215470	209848	151558
10.679	170317	175337	161929	170825	192072	208337	227330	189450	217819	224063	242304	160195	214202	207523	152825
10.683	167016	175370	161692	170392	187565	206567	227800	188901	217122	222909	246793	158261	215492	206885	154669
10.688	163641	174594	159061	168688	185645	206645	227420	188301	218524	222821	254910	157777	217577	206992	155094
10.692	160526	172709	155904	169374	188426	210621	226773	186607	222589	223943	261309	158249	222525	206627	154732
10.696	158065	170664	154431	171811	191879	216120	227097	186650	227021	225658	265103	157861	228863	209754	154285
10.7	157895	171259	153415	175034	195530	221830	229895	189507	228506	229591	268345	158592	233636	215472	154428
10.704	159712	173861	152907	178628	200158	227846	233270	190999	227342	233872	267644	160245	236272	218288	155421
10.708	160235	176089	154747	179420	204119	231130	232642	189857	224400	235268	261760	162207	236802	218701	154645
10.713	159413	177288	156726	178172	205408	228667	230182	188851	221761	232666	254480	161991	233118	217881	153393
10.717	159849	176713	157001	176596	201708	221634	227954	188992	218177	227317	246851	159722	225026	212770	153567
10.721	159202	173603	156644	172875	194988	213610	224147	187561	214338	221943	238986	158804	215541	205022	153736
10.725	156786	169898	155403	169658	188993	207653	220033	186443	213180	216825	232323	158081	209412	201056	152271
10.729	155289	166674	152907	167680	184748	201665	219877	186547	217565	211422	227994	157010	207484	199488	151094
10.733	155129	164510	150197	166393	181649	197412	223843	190306	226234	209140	226474	157932	207024	196290	150865
10.738	152716	163699	149114	167565	181996	196082	232536	200201	236199	210761	226562	160049	210343	194132	151292
10.742	149904	164919	149327	170997	186660	195834	241608	211356	245960	214084	228838	164051	217059	192572	153346
10.746	148702	167883	148387	174516	192679	197103	249104	219610	253461	218017	233697	170318	221216	190934	155988
10.75	148884	170468	147587	178282	196747	198963	253254	223570	256978	222349	238215	175452	222860	190583	156389
10.754	148996	173014	147380	181029	198251	199346	251615	223585	254049	224292	238528	177091	221758	191152	155284
10.758	149413	174078	146158	180122	196181	198370	245910	219408	247461	221418	236355	177849	217899	192391	155150
10.762	150472	173216	145848	176841	193673	198643	238836	213674	241142	218182	233475	176024	214957	194842	155539
10.767	151695	171200	145626	174625	192898	200082	234964	208658	238657	217722	232323	172520	213481	196085	155270
10.771	152325	169649	144683	175787	194428	203996	236630	208633	248366	222458	233983	170538	216593	196819	154448
10.775	154481	170069	146645	180230	199561	209638	243652	219605	276684	234314	239161	173406	227101	199704	155864
10.779	159979	173355	150649	188789	209005	216952	256834	240911	317647	251815	253191	183194	240478	207906	159198
10.783	168063	179079	155604	200216	222710	225257	277375	267257	362141	270234	271321	197576	254791	220403	165699
10.788	179233	187537	161274	212916	237413	231286	300117	290712	396975	287028	285413	216833	267207	232232	175010
10.792	190504	195553	166770	222144	246068	231087	313492	301319	407679	296856	292120	234355	270231	241269	184238
10.796	197369	199904	171708	222202	246091	225863	311534	295353	386801	292673	290312	240359	264212	242866	190987
10.8	196572	199635	173493	213058	238038	218352	297722	274536	342187	278458	282538	233597	254096	236014	190152
10.804	187514	194624	170915	199606	223838	210988	277400	248215	296105	260963	273667	216403	248334	224953	181838
10.808	175468	186129	166448	187024	208464	204443	258178	225596	266411	246157	271356	196827	252590	215926	171069
10.813	165372	176293	162254	179298	199461	202103	248365	212431	258903	237146	280415	182691	267328	211058	161982
10.817	160916	170150	158748	178077	198507	206370	251505	212645	273886	241310	300842	173746	291951	214363	157722
10.821	162498	170997	155225	182805	204919	218818	266790	225742	314132	264738	329297	171748	323094	225037	159772
10.825	170497	180278	155746	194105	220547	237794	292429	248257	374342	305568	361922	177849	355334	240445	167911
10.829	182916	194736	163417	212890	242532	259482	322663	275988	441045	354303	392119	190089	382348	261214	184681
10.833	202080	213215	177193	238270	265952	280907	349140	303624	497664	399852	413428	206641	400935	283348	207834
10.838	224680	235230	190419	261836	288254	296917	370388	325643	533272	432724	423543	224135	411588	302428	228982
10.842	242002	256197	200395	276699	305166	304450	381840	339617	546524	443468	419457	237322	414584	313641	243033
10.846	251740	270335	208838	283404	314348	308079	381490	350019	550522	429584	404995	245263	411114	317082	247795
10.85	256004	275624	213681	285794	316824	311316	378334	362807	564318	402780	392074	252776	404838	317494	245747
10.854	257999	277379	213787	287545	313691	315132	379999	382094	592944	379743	386167	264140	402629	316565	243323
10.858	262283	282213	215450	293340	311785	320997	387474	405290	616268	368542	388292	282749	407201	314884	247672
10.863	269991	288552	220930	300111	312300	325100	397131	420690	612438	363823	394614	302678	414002	314803	258563
10.867	276329	292010	226787	299941	313396	326064	405224	415971	572683	360450	396103	311402	413642	315560	266621
10.871	275923	291227	227306	289570	310505	320858	401997	392454	508952	351870	390056	305746	398829	312358	264623
10.875	267917	282033	224086	272696	299076	307793	382972	357632	443457	337828	374273	284571	374816	303715	252697
10.879	253532	264615	218090	252769	281747	291559	356455	320623	388645	323568	352051	255430	349284	292317	234246
10.883	235874	245405	209921	235384	265091	278493	331248	292756	351603	308430	329899	232342	326566	280537	216552
10.887	222662	231071	200900	223912	252147	268735	312804	275118	331937	296815	311914	217066	311841	272495	205022
10.892	217511	223497	194431	219134	244740	262486	300426	264106	322229	291017	300667	207539	304067	269451	198319
10.896	217617	221925	192802	216513	239084	259552	290271	256260	314829	287035	295090	205652	298560	270054	197522
10.9	218733	223187	196079	212648	233854	255886	280812	251739	304469	281096	288414	205937	290089	271865	196448
10.904	218271	222216	197620	207177	229186	249137	272072	244041	291131	271315	279271	203139	276375	269694	191810
10.908	214377	217023	196828	199730	223688	240924	264259	232584	278303	259074	269374	197926	260440	260711	186309
10.913	208301	210284	194401	192886	216673	233888	258198	225471	278503	250415	258985	193624	249576	251314	180518
10.917	202167	203603	190508	190801	210492	229538	255580	230600	310889	245722	250811	191033	245389	243283	175584
10.921	197806	199263	186743	195367	211650	231694	264709	255187	395516	246753	251382	195930	251571	237060	176556
10.925	203458	204575	185299	214481	224538	242949	295317	309257	548692	259209	269603	220274	276513	239851	187673
10.929	226764	223954	188922	255107	253202	266529	353990	401864	760935	286567	309691	269895	324780	252900	215837
10.933	268399	259954	202241	318192	303420	303929	438746	526465	984188	327625	372692	345983	397756	274484	263672
10.938	325562	313783	225452	395297	369438	346069	537259	655626	1153936	380262	449475	436166	486401	306456	326054
10.942	386539	372790	258914	461904	429441	379892	626084	748932	1214674	436542	524039	514391	565490	342412	386961
10.946	430601	416365	293660	492350	468687	399611	682577	774385	1151569	475823	577311	553882	610058	368321	427655
10.95	443303	433959	313904	483730	478040	401604	693764	728402	999533	481240	588567	543615	617106	376107	434682
10.954	425749	419198	310052	450126	458097	394499	657668	635274	825520	461265	558774	489757	613241	369836	412885
10.958	384963	376620	287758	410561	435404	411712	592981	524528	672389	437913	522354	414002	646008	366503	384812
10.963	337877	327863	262496	396392	441930	491801	521600	429629	556640	439989	515607	346724	779050	388406	382010
10.967	306626	292102	243936	439803	510595	663755	464290	372807	486962	487488	567546	313376	1064680	462864	439289
10.971	305015	278313	236358	554149	655034	926789	435392	353096	460426	585015	690147	318526	1480608	605554	576509
10.975	334465	289865	248564	715953	862373	1217403	435805	356846	459928	713144	856153	354158	1919947	798641	781129
10.979	386942	319159	277813	879218	1076984	1443934	451413	371643	463394	824336	1011726	404742	2227986	996462	997111
10.983	440810	351939	312282	987128	1210185	1532401	460817	379575	456233	869736	1098502	445112	2299204	1121013	1149889
10.988	472916	372653	337707	986971	1205650	1435014	450536	370024	434922	826560	1068619	452600	2099371	1111813	1187398
10.992	470470	371899	345301	870493	1065228	1180598	420284	347055	405834	709816	922533	424348	1697157	970620	1077281
10.996	431202	349393	330864	688923	841675	870912	379269	319386	380549	569252	720040	373809	1220172	772497	853843
11	367720	313367	297718	507204	614449	601312	341019	295192	365332	447703	537101	318592	815939	578734	616209
11.004	306423	276275	259366	367895	436799	417949	315596	279948	358760	362577	412030	272807	551942	426525	432960
11.008	264478	248960	227234	284468	325353	316450	301348	272633	350953	317753	340065	244417	415372	332614	317544
11.012	240521	233131	207266	242821	270345	270636	295327	269361	336464	302610	303756	230931	358642	288293	260663
11.017	228559	224451	197772	223555	246189	253889	293585	265432	317324	299380	290107	221919	336442	268987	238481
11.021	221751	220536	194942	216002	235205	250327	292424	258514	299735	299083	284848	215657	320863	262957	227748
11.025	217365	216814	194599	213299	232072	250404	291901	250458	288208	296473	282375	211351	305470	264037	220022
11.029	215659	213130	196018	212210	232674	248423	290549	245533	280459	289395	282550	209373	293202	263529	215120
11.033	215165	212929	198952	212121	232415	246728	288425	242167	273739	281148	279199	207012	283020	261933	209532
11.038	213450	211014	201360	210112	229853	243673	284288	236341	265996	273255	272480	204348	272405	257453	201900
11.042	206946	207079	200981	205082	225391	237175	274967	228867	258523	263957	266511	201018	262318	249342	194745
11.046	198296	202703	196632	199246	219486	232181	263789	221380	252362	255822	259742	195489	252320	240779	188611
11.05	190333	197408	188349	193460	213181	229241	255354	216192	248245	253319	253422	190926	244109	232429	181585
11.054	182510	192176	180407	188147	207180	224704	250774	215791	254934	259560	252947	188642	240518	227370	175901
11.058	177984	187523	175783	185795	202369	221215	255806	225357	283856	280811	261535	187333	242435	229535	172901
11.063	176611	184475	175818	186435	200706	220328	279249	251739	346222	327961	291892	195469	255312	241084	173881
11.067	175516	182312	176105	188354	203019	224497	328410	303934	453046	411534	358361	221271	287661	264113	181890
11.071	176585	185291	175335	193784	210304	234470	406789	382340	592889	533700	462113	270132	339633	303566	196584
11.075	183321	190588	177135	202369	222743	248948	510073	472660	724286	678830	588378	337071	402735	356529	220480
11.079	193594	197992	181816	213897	237754	262618	614698	548816	797835	808328	702825	409561	459435	411447	250594
11.083	203604	204919	190665	222793	248972	270730	678900	581296	785117	878609	758746	463903	488829	447731	278861
11.088	208051	207412	197661	226081	253088	270937	667710	553072	694288	869209	723135	478793	477089	449668	293157
11.092	205924	206855	198683	221168	249023	262083	589285	475009	557471	784588	616278	443293	431536	415375	285990
11.096	199029	202178	194736	210162	235894	248106	478536	380940	420342	651966	491733	373594	369349	359843	261883
11.1	188424	196174	186414	199168	219602	234992	374038	301873	321525	511169	384997	297512	309362	303639	232657
11.104	178153	189516	175710	190125	207890	225134	302216	249939	268489	393420	311003	236836	267545	259771	207084
11.108	171085	183681	167779	184255	201050	221279	264292	223411	254238	317854	272865	199764	250402	237003	190581
11.113	170249	179738	164041	185458	204204	231427	253854	222122	280092	289092	265510	185540	261691	235349	186215
11.117	179964	183223	166165	200453	221792	263544	269972	244658	360646	302203	283146	190110	307114	255154	196583
11.121	206122	200500	177330	237309	260564	320801	311803	295536	521682	350781	326477	212440	393036	298095	222609
11.125	257596	236539	200288	300013	329331	401870	374165	380883	777731	423031	394047	254830	520234	365249	265832
11.129	338946	298003	240828	390662	430362	496032	449439	496286	1100884	502583	471116	320781	677690	449768	324885
11.133	445407	388300	298430	500082	550930	588420	522433	619104	1413734	576484	544024	403101	839072	538077	392128
11.137	553636	487887	361544	599688	661813	659371	577435	715083	1599804	626602	600005	482146	963381	612958	450718
11.142	633273	569616	413940	658851	728348	689207	602111	753320	1575248	639853	625733	532204	1008124	652401	478410
11.146	654028	606160	437091	654249	729727	669684	588941	713629	1356164	616833	620264	530907	959640	647541	463924
11.15	599110	572122	423764	582924	664794	607822	545757	613353	1033640	565363	585580	476482	830642	602914	416074
11.154	494482	485816	382288	476861	556346	520471	490491	498784	724015	496023	529448	396052	666892	525000	353210
11.158	384360	390054	326013	380932	444495	431975	440972	403153	510661	424820	474943	319270	527055	435011	291313
11.163	298095	311620	271791	315441	359413	363868	405955	342907	393985	367794	439703	264557	433883	358740	242621
11.167	244804	259480	232570	280576	310121	323069	385300	313198	339882	331272	419732	235046	383603	308083	213761
11.171	216195	232413	209397	265668	290133	304532	376904	301626	320102	310808	411255	222182	363412	281634	200704
11.175	203367	219703	198064	262595	287156	298767	376105	300473	315176	301895	413375	218214	359161	269760	195126
11.179	198889	213304	193401	263640	290552	298255	379052	303902	314337	300194	421190	217733	364330	266352	193482
11.183	195013	210395	191106	265230	292179	296693	382174	307853	315816	301500	433885	217398	373751	264820	192138
11.188	190378	207041	188191	269286	291951	298637	390445	312891	321951	308314	454840	216481	390190	263993	190212
11.192	185507	202196	186723	276848	297269	312233	409071	324483	336836	323551	485304	217028	420666	267080	187629
11.196	182279	200597	184361	290368	309076	335136	435883	344221	365405	346132	528805	220525	465508	275511	184696
11.2	181974	205485	181408	309984	330231	364611	470690	374773	414503	374170	578872	228474	516877	290982	183998
11.204	186505	216110	180154	334861	360698	393336	516306	416401	491557	406453	621497	243397	561155	310526	189442
11.208	200069	232948	184111	364385	394053	415857	568223	469335	608512	434583	650951	267439	591981	330739	200625
11.213	227564	258112	194708	397542	424813	429595	619137	538595	767869	455523	670619	305641	612795	350884	222968
11.217	269868	291938	212955	439134	459049	440107	679297	627388	949819	475547	689262	364344	635526	370476	262222
11.221	326444	334897	238695	491511	498129	452136	749711	722791	1101154	502004	716405	435901	672476	392416	313926
11.225	389762	384766	271819	543361	539171	465175	809807	799209	1170566	532796	745476	496476	714340	419291	366189
11.229	438423	428358	304906	573765	571341	471240	843015	826606	1144781	559427	760713	528485	736727	440965	405685
11.233	455676	450248	325321	569638	578302	462885	841495	789730	1040753	575190	752658	522005	727113	447126	418723
11.238	442212	440430	327187	530944	552183	440670	802551	707884	899994	575059	713853	479091	682803	439555	399109
11.242	408749	404676	313544	471961	503515	411411	742569	623979	775113	559576	654130	420923	619461	422013	358446
11.246	368813	361652	292485	412640	450083	381732	682975	563531	699478	533816	591350	367627	557551	397819	315026
11.25	334520	324785	272568	366000	403887	355622	636305	531779	677232	501639	541032	328113	509478	373415	279889
11.254	309412	297587	255869	334088	371253	334354	605299	524147	679918	472858	506178	304876	482315	355452	256121
11.258	290632	278417	242331	310752	348439	318322	586834	522620	672033	452979	480179	292948	477483	347060	243608
11.262	275124	264710	229981	291842	329885	307479	571501	509111	637564	445276	459422	286427	494761	352686	242619
11.267	262526	254904	220689	280046	318255	300493	553113	479352	582912	456601	445124	277973	523582	368482	250774
11.271	252892	247220	215072	275786	312175	300223	537745	443821	527819	499330	440389	269197	545044	385431	263137
11.275	249952	243896	211962	278200	313469	307895	531038	416461	491080	580966	442671	266815	547428	396928	275189
11.279	254563	247073	214341	289022	324551	320241	526574	404543	478483	690750	452283	274500	532834	400179	280492
11.283	263973	258160	222014	308844	341015	331669	526712	406024	478971	801541	470245	290196	506031	394470	278446
11.288	276704	271485	233293	329010	357142	342614	529416	410838	475262	874720	484907	309146	474616	383282	273283
11.292	286031	282863	244792	340216	368973	349235	522599	408666	466413	885130	492015	323907	444291	369281	265948
11.296	290442	288081	255126	341023	370100	346393	504947	396911	451950	832363	487728	327275	416879	353615	255565
11.3	283795	284325	259589	331736	358375	336277	478609	376402	429083	731180	469786	319024	392203	335668	243052
11.304	269802	272881	255386	315888	341252	321721	445511	351260	407276	609448	446128	305188	371957	316384	230613
11.308	255559	259626	244308	299751	325033	307119	412727	328591	395489	500558	426844	286433	358777	297271	220179
[truncated: 4,245 more rows]
